# Supplementary material for: Three new species and a new synonym of Conocybe section Ochromarasmius subsection Dumetorae (Bolbitiaceae, Agaricales) from northern China
Source: MycoKeys. 2026 May 19;132:245–72. doi: 10.3897/mycokeys.132.184211 (PMC13213386; doi:10.3897/mycokeys.132.184211)
Supplement: XML Treatment for Conocybe [file mycokeys.132.184211-treatment1.xml]

<!DOCTYPE tp:taxon-treatment
  PUBLIC "-//TaxonX//DTD Taxonomic Treatment Publishing DTD v0 20100105//EN" "tax-treatment-NSO.dtd">
<tp:taxon-treatment xmlns:tp="http://www.plazi.org/taxpub"><tp:treatment-meta><kwd-group><label>Taxon classification</label><kwd>
                <named-content content-type="kingdom">
                  <named-content content-type="taxon-name">
                    <named-content content-type="kingdom">Fungi</named-content>
                  </named-content>
                </named-content>
              </kwd><kwd>
                <named-content content-type="order">Agaricales</named-content>
              </kwd><kwd>
                <named-content content-type="family">Bolbitiaceae</named-content>
              </kwd></kwd-group><mixed-citation publication-type="journal"><person-group><name><surname>Tao</surname><given-names>Jia</given-names></name><name><surname>Sheng</surname><given-names>Yang</given-names></name><name><surname>Zhao</surname><given-names>Jin-cheng</given-names></name><name><surname>Xiong</surname><given-names>Zhi-ding</given-names></name><name><surname>Tang</surname><given-names>Song-ming</given-names></name><name><surname>Luo</surname><given-names>Zong-long</given-names></name><name><surname>Song</surname><given-names>Han-bing</given-names></name></person-group><article-title>Three new species and a new synonym of <italic><tp:taxon-name><tp:taxon-name-part taxon-name-part-type="genus" reg="Conocybe">Conocybe</tp:taxon-name-part></tp:taxon-name></italic> section <italic><tp:taxon-name><tp:taxon-name-part taxon-name-part-type="genus" reg="Conocybe"/><tp:taxon-name-part taxon-name-part-type="section" reg="Ochromarasmius">Ochromarasmius</tp:taxon-name-part></tp:taxon-name></italic> subsection <italic><tp:taxon-name><tp:taxon-name-part taxon-name-part-type="genus" reg="Conocybe"/><tp:taxon-name-part taxon-name-part-type="subsection" reg="Dumetorae">Dumetorae</tp:taxon-name-part></tp:taxon-name></italic> (<italic><tp:taxon-name><tp:taxon-name-part taxon-name-part-type="family" reg="Bolbitiaceae">Bolbitiaceae</tp:taxon-name-part></tp:taxon-name></italic>, <italic><tp:taxon-name><tp:taxon-name-part taxon-name-part-type="order" reg="Agaricales">Agaricales</tp:taxon-name-part></tp:taxon-name></italic>) from northern China</article-title><source>MycoKeys</source><day>19</day><month>05</month><year>2026</year><volume>132</volume><fpage>245</fpage><lpage>272</lpage><pub-id pub-id-type="doi">10.3897/mycokeys.132.184211</pub-id></mixed-citation></tp:treatment-meta><tp:nomenclature><tp:taxon-name><object-id xmlns:xlink="http://www.w3.org/1999/xlink" content-type="arpha" xlink:type="simple">EA054DDC-B486-5610-B995-1EDB126D7C70</object-id>
                    		<tp:taxon-name-part taxon-name-part-type="genus" reg="Conocybe">Conocybe</tp:taxon-name-part>
                    	</tp:taxon-name><tp:taxon-authority>sect.
                    	Ochromarasmius (Singer) Hauskn. &amp; Krisai, Österr. Z. Pilzk. 15: 207 (2006)</tp:taxon-authority></tp:nomenclature><tp:treatment-sec sec-type="Type species"><title>Type species.</title><p><italic><tp:taxon-name><tp:taxon-name-part taxon-name-part-type="genus" reg="Conocybe">Conocybe</tp:taxon-name-part> <tp:taxon-name-part taxon-name-part-type="species" reg="juruensis">juruensis</tp:taxon-name-part></tp:taxon-name></italic> (Henn.) Singer.</p></tp:treatment-sec><tp:treatment-sec sec-type="Basionym"><title>Basionym.</title><p><italic><tp:taxon-name><tp:taxon-name-part taxon-name-part-type="genus" reg="Conocybe">Conocybe</tp:taxon-name-part></tp:taxon-name></italic> subgen. <italic><tp:taxon-name><tp:taxon-name-part taxon-name-part-type="genus" reg="Conocybe"/><tp:taxon-name-part taxon-name-part-type="section" reg="Ochromarasmius">Ochromarasmius</tp:taxon-name-part></tp:taxon-name></italic> Singer, Mycologia 39: 88 (1947).</p></tp:treatment-sec><tp:treatment-sec sec-type="Description"><title>Description.</title><p>As in <xref ref-type="bibr" rid="B11">Hausknecht and Krisai-Greilhuber (2006)</xref>.</p></tp:treatment-sec><tp:treatment-sec sec-type="Notes"><title>Notes.</title><p>Amid the taxonomic controversy regarding the valid generic name (<italic><tp:taxon-name><tp:taxon-name-part taxon-name-part-type="genus" reg="Conocybe">Conocybe</tp:taxon-name-part></tp:taxon-name></italic> vs. <italic><tp:taxon-name><tp:taxon-name-part taxon-name-part-type="genus" reg="Galera">Galera</tp:taxon-name-part></tp:taxon-name></italic> (Fr.) P. Kumm.), Singer, following Fayod, adopted <italic><tp:taxon-name><tp:taxon-name-part taxon-name-part-type="genus" reg="Conocybe">Conocybe</tp:taxon-name-part></tp:taxon-name></italic>. Based on basidiospore ornamentation, Singer divided <italic><tp:taxon-name><tp:taxon-name-part taxon-name-part-type="genus" reg="Conocybe">Conocybe</tp:taxon-name-part></tp:taxon-name></italic> into two subgenera: subgen. <italic><tp:taxon-name><tp:taxon-name-part taxon-name-part-type="genus" reg="Conocybe"/><tp:taxon-name-part taxon-name-part-type="subgen" reg="Euconocybe">Euconocybe</tp:taxon-name-part></tp:taxon-name></italic>, characterized by smooth basidiospores, and subgen. <italic><tp:taxon-name><tp:taxon-name-part taxon-name-part-type="genus" reg="Conocybe"/><tp:taxon-name-part taxon-name-part-type="section" reg="Ochromarasmius">Ochromarasmius</tp:taxon-name-part></tp:taxon-name></italic> Singer, distinguished by faintly tuberculate-roughened basidiospores (<xref ref-type="bibr" rid="B3">Fries 1821</xref>; <xref ref-type="bibr" rid="B2">Fayod 1889</xref>; <xref ref-type="bibr" rid="B27">Singer 1947</xref>). Moreover, the present study reports the first discovery of taxa belonging to sect. <italic><tp:taxon-name><tp:taxon-name-part taxon-name-part-type="genus" reg="Conocybe"/><tp:taxon-name-part taxon-name-part-type="section" reg="Ochromarasmius">Ochromarasmius</tp:taxon-name-part></tp:taxon-name></italic> in China.</p></tp:treatment-sec><ref-list><ref id="B11"><mixed-citation xmlns:xlink="http://www.w3.org/1999/xlink" xlink:type="simple">Hausknecht A, Krisai-Greilhuber I (2006) Infrageneric division of the genus <italic><tp:taxon-name><tp:taxon-name-part taxon-name-part-type="genus">Conocybe</tp:taxon-name-part></tp:taxon-name></italic>-a classical approach. Österreichische Zeitschrift für Pilzkunde 15: 187–212.</mixed-citation></ref><ref id="B3"><mixed-citation xmlns:xlink="http://www.w3.org/1999/xlink" xlink:type="simple">Fries EM (1821) Systema Mycologicum, Sistens Fungorum Ordines, Genera et Species. Ex Officina Berlingiana, Sweden, 520 pp. <ext-link xlink:href="10.5962/bhl.title.5378" ext-link-type="doi" xlink:type="simple">https://doi.org/10.5962/bhl.title.5378</ext-link></mixed-citation></ref><ref id="B2"><mixed-citation xmlns:xlink="http://www.w3.org/1999/xlink" xlink:type="simple">Fayod V (1889) Prodrome d’une histoire naturelle des Agaricinés. Ann Soc Nat Bot VII 9: 181–411.</mixed-citation></ref><ref id="B27"><mixed-citation xmlns:xlink="http://www.w3.org/1999/xlink" xlink:type="simple">Singer R (1947) New genera of fungi. III. Mycologia 39(1): 77–89. <ext-link xlink:href="10.1080/00275514.1947.12017591" ext-link-type="doi" xlink:type="simple">https://doi.org/10.1080/00275514.1947.12017591</ext-link></mixed-citation></ref></ref-list></tp:taxon-treatment>
