# Supplementary material for: Three new species and a new synonym of Conocybe section Ochromarasmius subsection Dumetorae (Bolbitiaceae, Agaricales) from northern China
Source: MycoKeys. 2026 May 19;132:245–72. doi: 10.3897/mycokeys.132.184211 (PMC13213386; doi:10.3897/mycokeys.132.184211)
Supplement: XML Treatment for Conocybe verrucosa [file mycokeys.132.184211-treatment3.xml]

<!DOCTYPE tp:taxon-treatment
  PUBLIC "-//TaxonX//DTD Taxonomic Treatment Publishing DTD v0 20100105//EN" "tax-treatment-NSO.dtd">
<tp:taxon-treatment xmlns:tp="http://www.plazi.org/taxpub"><tp:treatment-meta><kwd-group><label>Taxon classification</label><kwd>
                <named-content content-type="kingdom">
                  <named-content content-type="taxon-name">
                    <named-content content-type="kingdom">Fungi</named-content>
                  </named-content>
                </named-content>
              </kwd><kwd>
                <named-content content-type="order">Agaricales</named-content>
              </kwd><kwd>
                <named-content content-type="family">Bolbitiaceae</named-content>
              </kwd></kwd-group><mixed-citation publication-type="journal"><person-group><name><surname>Tao</surname><given-names>Jia</given-names></name><name><surname>Sheng</surname><given-names>Yang</given-names></name><name><surname>Zhao</surname><given-names>Jin-cheng</given-names></name><name><surname>Xiong</surname><given-names>Zhi-ding</given-names></name><name><surname>Tang</surname><given-names>Song-ming</given-names></name><name><surname>Luo</surname><given-names>Zong-long</given-names></name><name><surname>Song</surname><given-names>Han-bing</given-names></name></person-group><article-title>Three new species and a new synonym of <italic><tp:taxon-name><tp:taxon-name-part taxon-name-part-type="genus" reg="Conocybe">Conocybe</tp:taxon-name-part></tp:taxon-name></italic> section <italic><tp:taxon-name><tp:taxon-name-part taxon-name-part-type="genus" reg="Conocybe"/><tp:taxon-name-part taxon-name-part-type="section" reg="Ochromarasmius">Ochromarasmius</tp:taxon-name-part></tp:taxon-name></italic> subsection <italic><tp:taxon-name><tp:taxon-name-part taxon-name-part-type="genus" reg="Conocybe"/><tp:taxon-name-part taxon-name-part-type="subsection" reg="Dumetorae">Dumetorae</tp:taxon-name-part></tp:taxon-name></italic> (<italic><tp:taxon-name><tp:taxon-name-part taxon-name-part-type="family" reg="Bolbitiaceae">Bolbitiaceae</tp:taxon-name-part></tp:taxon-name></italic>, <italic><tp:taxon-name><tp:taxon-name-part taxon-name-part-type="order" reg="Agaricales">Agaricales</tp:taxon-name-part></tp:taxon-name></italic>) from northern China</article-title><source>MycoKeys</source><day>19</day><month>05</month><year>2026</year><volume>132</volume><fpage>245</fpage><lpage>272</lpage><pub-id pub-id-type="doi">10.3897/mycokeys.132.184211</pub-id></mixed-citation></tp:treatment-meta><tp:nomenclature><tp:taxon-name><object-id xmlns:xlink="http://www.w3.org/1999/xlink" content-type="arpha" xlink:type="simple">CED0B1D2-5730-5E8B-A226-B62B07128477</object-id>
                    		<tp:taxon-name-part taxon-name-part-type="genus" reg="Conocybe">Conocybe</tp:taxon-name-part> <tp:taxon-name-part taxon-name-part-type="species" reg="verrucosa">verrucosa</tp:taxon-name-part>
                    	
                    		<object-id xmlns:xlink="http://www.w3.org/1999/xlink" content-type="mycobank" xlink:type="simple">861722</object-id>
                    	</tp:taxon-name><tp:taxon-authority>H.B. Song &amp; J. Tao</tp:taxon-authority><tp:taxon-status xmlns:xlink="http://www.w3.org/1999/xlink" xlink:type="simple">sp. nov.</tp:taxon-status><xref ref-type="fig" rid="F10">Figs 2A–E</xref><xref ref-type="fig" rid="F2">, 3A</xref><xref ref-type="fig" rid="F2">, 3B</xref><xref ref-type="fig" rid="F3">, 4A</xref><xref ref-type="fig" rid="F3">, 4B</xref><xref ref-type="fig" rid="F4">, 5</xref><xref ref-type="fig" rid="F5">, 6</xref></tp:nomenclature><tp:treatment-sec sec-type="Etymology"><title>Etymology.</title><p>“verrucosa” refers to basidiospores having ornamentation on their surface, characterized by wart-like protrusions.</p><fig id="F10" position="float" orientation="portrait"><object-id xmlns:xlink="http://www.w3.org/1999/xlink" content-type="doi" xlink:type="simple">10.3897/mycokeys.132.184211.figure2</object-id><object-id xmlns:xlink="http://www.w3.org/1999/xlink" content-type="arpha" xlink:type="simple">A2C86416-64C7-5711-8333-B71D75A1F09A</object-id><label>Figure 2.</label><caption><p>Basidiomata of <italic><tp:taxon-name><tp:taxon-name-part taxon-name-part-type="genus" reg="Conocybe">Conocybe</tp:taxon-name-part></tp:taxon-name></italic> sect. <italic><tp:taxon-name><tp:taxon-name-part taxon-name-part-type="genus" reg="Conocybe"/><tp:taxon-name-part taxon-name-part-type="section" reg="Ochromarasmius">Ochromarasmius</tp:taxon-name-part></tp:taxon-name></italic> species. <bold>A</bold>. <italic><tp:taxon-name><tp:taxon-name-part taxon-name-part-type="genus" reg="Conocybe">C.</tp:taxon-name-part> <tp:taxon-name-part taxon-name-part-type="species" reg="verrucosa">verrucosa</tp:taxon-name-part></tp:taxon-name></italic> (FJAU78839 T); <bold>B</bold>. <italic><tp:taxon-name><tp:taxon-name-part taxon-name-part-type="genus" reg="Conocybe">C.</tp:taxon-name-part> <tp:taxon-name-part taxon-name-part-type="species" reg="verrucosa">verrucosa</tp:taxon-name-part></tp:taxon-name></italic> (FJAU78840); <bold>C</bold>. <italic><tp:taxon-name><tp:taxon-name-part taxon-name-part-type="genus" reg="Conocybe">C.</tp:taxon-name-part> <tp:taxon-name-part taxon-name-part-type="species" reg="verrucosa">verrucosa</tp:taxon-name-part></tp:taxon-name></italic> (FJAU78841); <bold>D</bold>. <italic><tp:taxon-name><tp:taxon-name-part taxon-name-part-type="genus" reg="Conocybe">C.</tp:taxon-name-part> <tp:taxon-name-part taxon-name-part-type="species" reg="verrucosa">verrucosa</tp:taxon-name-part></tp:taxon-name></italic> (FJAU78843); <bold>E</bold>. <italic><tp:taxon-name><tp:taxon-name-part taxon-name-part-type="genus" reg="Conocybe">C.</tp:taxon-name-part> <tp:taxon-name-part taxon-name-part-type="species" reg="verrucosa">verrucosa</tp:taxon-name-part></tp:taxon-name></italic> (FJAU78845); <bold>F</bold>. <italic><tp:taxon-name><tp:taxon-name-part taxon-name-part-type="genus" reg="Conocybe">C.</tp:taxon-name-part> <tp:taxon-name-part taxon-name-part-type="species" reg="arenicola">arenicola</tp:taxon-name-part></tp:taxon-name></italic> (FJAU78830 T); <bold>G, H</bold>. <italic><tp:taxon-name><tp:taxon-name-part taxon-name-part-type="genus" reg="Conocybe">C.</tp:taxon-name-part> <tp:taxon-name-part taxon-name-part-type="species" reg="arenicola">arenicola</tp:taxon-name-part></tp:taxon-name></italic> (FJAU78832); <bold>I, J</bold>. <italic><tp:taxon-name><tp:taxon-name-part taxon-name-part-type="genus" reg="Conocybe">C.</tp:taxon-name-part> <tp:taxon-name-part taxon-name-part-type="species" reg="arenicola">arenicola</tp:taxon-name-part></tp:taxon-name></italic> (FJAU78831); <bold>K, L</bold>. <italic><tp:taxon-name><tp:taxon-name-part taxon-name-part-type="genus" reg="Conocybe">C.</tp:taxon-name-part> <tp:taxon-name-part taxon-name-part-type="species" reg="subfusispora">subfusispora</tp:taxon-name-part></tp:taxon-name></italic> (FJAU78834 T); <bold>M</bold>. <italic><tp:taxon-name><tp:taxon-name-part taxon-name-part-type="genus" reg="Conocybe">C.</tp:taxon-name-part> <tp:taxon-name-part taxon-name-part-type="species" reg="subfusispora">subfusispora</tp:taxon-name-part></tp:taxon-name></italic> (FJAU78838); <bold>N</bold>. <italic><tp:taxon-name><tp:taxon-name-part taxon-name-part-type="genus" reg="Conocybe">C.</tp:taxon-name-part> <tp:taxon-name-part taxon-name-part-type="species" reg="subfusispora">subfusispora</tp:taxon-name-part></tp:taxon-name></italic> (FJAU78836); <bold>O, P</bold>. <italic><tp:taxon-name><tp:taxon-name-part taxon-name-part-type="genus" reg="Conocybe">C.</tp:taxon-name-part> <tp:taxon-name-part taxon-name-part-type="species" reg="subfusispora">subfusispora</tp:taxon-name-part></tp:taxon-name></italic> (FJAU78835). Scale bars: 0.5 cm, T = holotype.</p></caption><graphic xmlns:xlink="http://www.w3.org/1999/xlink" xlink:href="mycokeys-132-245-g002.jpg" id="oo_1649992.jpg" position="float" orientation="portrait" xlink:type="simple"><uri content-type="original_file" xlink:type="simple">https://binary.pensoft.net/fig/1649992</uri></graphic></fig><fig id="F2" position="float" orientation="portrait"><object-id xmlns:xlink="http://www.w3.org/1999/xlink" content-type="doi" xlink:type="simple">10.3897/mycokeys.132.184211.figure3</object-id><object-id xmlns:xlink="http://www.w3.org/1999/xlink" content-type="arpha" xlink:type="simple">0EA3DCD7-5276-50DA-A8AE-2EEBBC613FE8</object-id><label>Figure 3.</label><caption><p>Basidiospores under electron microscopy of <italic><tp:taxon-name><tp:taxon-name-part taxon-name-part-type="genus" reg="Conocybe">Conocybe</tp:taxon-name-part></tp:taxon-name></italic> sect. <italic><tp:taxon-name><tp:taxon-name-part taxon-name-part-type="genus" reg="Conocybe"/><tp:taxon-name-part taxon-name-part-type="section" reg="Ochromarasmius">Ochromarasmius</tp:taxon-name-part></tp:taxon-name></italic> species. <bold>A, B</bold>. <italic><tp:taxon-name><tp:taxon-name-part taxon-name-part-type="genus" reg="Conocybe">C.</tp:taxon-name-part> <tp:taxon-name-part taxon-name-part-type="species" reg="verrucosa">verrucosa</tp:taxon-name-part></tp:taxon-name></italic> (FJAU78839 T); <bold>C, D</bold>. <italic><tp:taxon-name><tp:taxon-name-part taxon-name-part-type="genus" reg="Conocybe">C.</tp:taxon-name-part> <tp:taxon-name-part taxon-name-part-type="species" reg="arenicola">arenicola</tp:taxon-name-part></tp:taxon-name></italic> (FJAU78830 T); <bold>E, F</bold>. <italic><tp:taxon-name><tp:taxon-name-part taxon-name-part-type="genus" reg="Conocybe">C.</tp:taxon-name-part> <tp:taxon-name-part taxon-name-part-type="species" reg="subfusispora">subfusispora</tp:taxon-name-part></tp:taxon-name></italic> (FJAU78834 T). Scale bars: 5 μm, T = holotype.</p></caption><graphic xmlns:xlink="http://www.w3.org/1999/xlink" xlink:href="mycokeys-132-245-g003.jpg" id="oo_1649993.jpg" position="float" orientation="portrait" xlink:type="simple"><uri content-type="original_file" xlink:type="simple">https://binary.pensoft.net/fig/1649993</uri></graphic></fig><fig id="F3" position="float" orientation="portrait"><object-id xmlns:xlink="http://www.w3.org/1999/xlink" content-type="doi" xlink:type="simple">10.3897/mycokeys.132.184211.figure4</object-id><object-id xmlns:xlink="http://www.w3.org/1999/xlink" content-type="arpha" xlink:type="simple">ECBA9E6F-1EEB-525F-92F0-76573E0DCFA3</object-id><label>Figure 4.</label><caption><p>Ammonia reaction illustration of species in <italic><tp:taxon-name><tp:taxon-name-part taxon-name-part-type="genus" reg="Conocybe">Conocybe</tp:taxon-name-part></tp:taxon-name></italic> sect. <italic><tp:taxon-name><tp:taxon-name-part taxon-name-part-type="genus" reg="Conocybe"/><tp:taxon-name-part taxon-name-part-type="section" reg="Ochromarasmius">Ochromarasmius</tp:taxon-name-part></tp:taxon-name></italic>. <bold>A, B</bold>. <italic><tp:taxon-name><tp:taxon-name-part taxon-name-part-type="genus" reg="Conocybe">C.</tp:taxon-name-part> <tp:taxon-name-part taxon-name-part-type="species" reg="verrucosa">verrucosa</tp:taxon-name-part></tp:taxon-name></italic> (FJAU78839 T); <bold>C, D</bold>. <italic><tp:taxon-name><tp:taxon-name-part taxon-name-part-type="genus" reg="Conocybe">C.</tp:taxon-name-part> <tp:taxon-name-part taxon-name-part-type="species" reg="arenicola">arenicola</tp:taxon-name-part></tp:taxon-name></italic> (FJAU78830 T); <bold>E, F</bold>. <italic><tp:taxon-name><tp:taxon-name-part taxon-name-part-type="genus" reg="Conocybe">C.</tp:taxon-name-part> <tp:taxon-name-part taxon-name-part-type="species" reg="subfusispora">subfusispora</tp:taxon-name-part></tp:taxon-name></italic> (FJAU78834 T). T = holotype.</p></caption><graphic xmlns:xlink="http://www.w3.org/1999/xlink" xlink:href="mycokeys-132-245-g004.jpg" id="oo_1649994.jpg" position="float" orientation="portrait" xlink:type="simple"><uri content-type="original_file" xlink:type="simple">https://binary.pensoft.net/fig/1649994</uri></graphic></fig><fig id="F4" position="float" orientation="portrait"><object-id xmlns:xlink="http://www.w3.org/1999/xlink" content-type="doi" xlink:type="simple">10.3897/mycokeys.132.184211.figure5</object-id><object-id xmlns:xlink="http://www.w3.org/1999/xlink" content-type="arpha" xlink:type="simple">6EDA7B19-798F-5447-A49B-77D25D4D78B2</object-id><label>Figure 5.</label><caption><p>Microscopic structure images of <italic><tp:taxon-name><tp:taxon-name-part taxon-name-part-type="genus" reg="Conocybe">C.</tp:taxon-name-part> <tp:taxon-name-part taxon-name-part-type="species" reg="verrucosa">verrucosa</tp:taxon-name-part></tp:taxon-name></italic> (FJAU78839). <bold>A</bold>. Basidiospores; <bold>B</bold>. Basidia; <bold>C</bold>. Cheilocystidia; <bold>D</bold>. Caulocystidia; <bold>E</bold>. Pileipellis; <bold>F</bold>. Pileocystidia. Scale bars: 10 μm (<bold>A–F</bold>).</p></caption><graphic xmlns:xlink="http://www.w3.org/1999/xlink" xlink:href="mycokeys-132-245-g005.jpg" id="oo_1649995.jpg" position="float" orientation="portrait" xlink:type="simple"><uri content-type="original_file" xlink:type="simple">https://binary.pensoft.net/fig/1649995</uri></graphic></fig><fig id="F5" position="float" orientation="portrait"><object-id xmlns:xlink="http://www.w3.org/1999/xlink" content-type="doi" xlink:type="simple">10.3897/mycokeys.132.184211.figure6</object-id><object-id xmlns:xlink="http://www.w3.org/1999/xlink" content-type="arpha" xlink:type="simple">1E19097D-EB76-5A05-9D94-F317446E9D83</object-id><label>Figure 6.</label><caption><p><italic><tp:taxon-name><tp:taxon-name-part taxon-name-part-type="genus" reg="Conocybe">Conocybe</tp:taxon-name-part> <tp:taxon-name-part taxon-name-part-type="species" reg="verrucosa">verrucosa</tp:taxon-name-part></tp:taxon-name></italic> (FJAU78839). <bold>A</bold>. Basidiomata; <bold>B</bold>. Basidiospores in KOH; <bold>C</bold>. Hymenium and subhymenium; <bold>D</bold>. Cheilocystidia; <bold>E</bold>. Stipitipellis; <bold>F</bold>. Pileipellis; Scale bars: 0.5 cm (<bold>A</bold>); 10 μm (<bold>B–F</bold>).</p></caption><graphic xmlns:xlink="http://www.w3.org/1999/xlink" xlink:href="mycokeys-132-245-g006.jpg" id="oo_1649996.jpg" position="float" orientation="portrait" xlink:type="simple"><uri content-type="original_file" xlink:type="simple">https://binary.pensoft.net/fig/1649996</uri></graphic></fig></tp:treatment-sec><tp:treatment-sec sec-type="Holotypus"><title>Holotypus.</title><p>China • Jilin Province, Jilin City, Songhua River bank, 20 July 2023, <named-content xmlns:xlink="http://www.w3.org/1999/xlink" content-type="dwc:verbatimCoordinates" xlink:type="simple">43°50'17"N, 126°33'38"E</named-content>, alt. 196 m, Han-bing Song, S23072004 (FJAU78839).</p></tp:treatment-sec><tp:treatment-sec sec-type="Diagnosis"><title>Diagnosis.</title><p>The species is primarily characterized by a glabrous pileus, basidiospores slightly lentiform, germ pore lacking a papilla, lecythiform cheilocystidia, caulocystidia, and pileocystidia, and a pileipellis devoid of hair-like elements. This combination of features distinguishes it from other species within <italic><tp:taxon-name><tp:taxon-name-part taxon-name-part-type="genus" reg="Conocybe">Conocybe</tp:taxon-name-part></tp:taxon-name></italic> sect. <italic><tp:taxon-name><tp:taxon-name-part taxon-name-part-type="genus" reg="Conocybe"/><tp:taxon-name-part taxon-name-part-type="section" reg="Ochromarasmius">Ochromarasmius</tp:taxon-name-part></tp:taxon-name></italic>.</p></tp:treatment-sec><tp:treatment-sec sec-type="Description"><title>Description.</title><p>Basidiomata mycenoid. Pileus diameter 0.3–1.5 cm, initially hemispherical to convex, later plano-convex to applanate, margin straight, undulate. Moist pileus center signal brown (RAL 8002) to copper brown (RAL 8004) or clay brown (RAL 8003), margin mottled light ivory (RAL 1015) to ivory (RAL 1014). Slightly dried pileus center signal brown (RAL 8002) to clay brown (RAL 8003), margin ivory (RAL 1014) to beige red (RAL 3012). Hygrophanous, smooth, glabrous, striations indistinct. Context thin, color same as pileus, odor absent, taste absent. Lamellae adnexed to narrowly adnate, ventricose, distant, unequal length, ochre brown (RAL 8001) to copper brown (RAL 8004), margin even to slightly eroded. Stipe length 1–2.5 cm, diameter 0.5–1 mm, cylindrical, slightly transparent, sand yellow (RAL 1002) to green brown (RAL 8000) or clay brown (RAL 8003), surface pruinose, longitudinally fibrillose-striate, base subbulbous.</p></tp:treatment-sec><tp:treatment-sec sec-type="Basidiospores"><title>Basidiospores.</title><p>(60/3/3) (5.3–)5.4–6.8(–6.9) × (3.1–)3.2–4.1(–4.2) μm, <italic>Q</italic> = (1.45–)1.5–1.79(–1.88), <italic>Qm</italic> = 1.63(±0.09), slightly lentiform, ellipsoid to oblong, frontal view nearly ovoid, lateral view slightly amygdaliform, wall thick, ornamentation warty to pointed, faintly tuberculate-roughened, containing oil droplets, germ pore approximately 1 μm diameter, in KOH clay brown (RAL 8003) to fawn brown (RAL 8007). Basidia (10–)11–21 × (5–)6–10(–11) μm, clavate, 4-spored, occasionally 2-spored, sterigmata 2–5 μm long, vacuolar inclusions present. Cheilocystidia (14–)15–20 × 7–10 μm, lecythiform, capitula 3–5 μm wide. Pleurocystidia absent. Caulocystidia 15–22(–26) × (5–)7–10(–11) μm, lecythiform, capitula 3–6 μm wide. Pileipellis epithelioid hymeniderm, cells (23–)24–45(–49) × 17–28(–32) μm, spheropedunculate, base with brown beige (RAL 1011) pigment. Pileocystidia (19–)20–30(–35) × (6–)7–12 μm, lecythiform, capitula 3–5 μm wide, some pigment-filled. Clamp connections present on all structures. Reaction with ammonia solution negative.</p></tp:treatment-sec><tp:treatment-sec sec-type="Habitat"><title>Habitat.</title><p>Grows scattered on grassy ground under elm trees in summer.</p></tp:treatment-sec><tp:treatment-sec sec-type="Known distribution"><title>Known distribution.</title><p>Jilin Province, Gansu Province, China.</p></tp:treatment-sec><tp:treatment-sec sec-type="Additional specimens measured"><title>Additional specimens measured.</title><p>China • Jilin Province, Jilin City, Songhua River bank, 20 July 2023, <named-content xmlns:xlink="http://www.w3.org/1999/xlink" content-type="dwc:verbatimCoordinates" xlink:type="simple">43°50'17"N, 126°33'38"E</named-content>, alt. 196 m, Han-bing Song, S23072002 (FJAU78840), S23072003 (FJAU78841), S23072007 (FJAU78842); China • Jilin City, Songhua River bank, 20 July 2023, <named-content xmlns:xlink="http://www.w3.org/1999/xlink" content-type="dwc:verbatimCoordinates" xlink:type="simple">43°50'16"N, 126°33'39"E</named-content>, alt. 200 m, Han-bing Song, S23072004 (FJAU78843), S23072005 (FJAU78844); China • Gansu Province, Zhangye City, Hexi University, 5 August 2023, <named-content xmlns:xlink="http://www.w3.org/1999/xlink" content-type="dwc:verbatimCoordinates" xlink:type="simple">38°56'53"N, 100°26'23"E</named-content>, alt. 1619 m, Hong Chen, C2380510 (FJAU78845).</p></tp:treatment-sec><tp:treatment-sec sec-type="Notes"><title>Notes.</title><p>Within subsection <italic><tp:taxon-name><tp:taxon-name-part taxon-name-part-type="genus" reg="Conocybe"/><tp:taxon-name-part taxon-name-part-type="subsection" reg="Dumetorae">Dumetorae</tp:taxon-name-part></tp:taxon-name></italic>, this species can be distinguished from <italic><tp:taxon-name><tp:taxon-name-part taxon-name-part-type="genus" reg="Conocybe">Conocybe</tp:taxon-name-part> <tp:taxon-name-part taxon-name-part-type="species" reg="dumetorum">dumetorum</tp:taxon-name-part></tp:taxon-name></italic> and <italic><tp:taxon-name><tp:taxon-name-part taxon-name-part-type="genus" reg="Conocybe">C.</tp:taxon-name-part> <tp:taxon-name-part taxon-name-part-type="species" reg="dumetorum">dumetorum</tp:taxon-name-part></tp:taxon-name></italic> var. <italic><tp:taxon-name><tp:taxon-name-part taxon-name-part-type="genus" reg="Conocybe"/><tp:taxon-name-part taxon-name-part-type="species">laricina</tp:taxon-name-part></tp:taxon-name></italic> by the latter two having a pruinose-pubescent, distinctly striate pileus, non-lentiform basidiospores, and a pileipellis with scattered hairs (<xref ref-type="bibr" rid="B6">Hausknecht 1995</xref>). Although this species and <italic><tp:taxon-name><tp:taxon-name-part taxon-name-part-type="genus" reg="Conocybe">C.</tp:taxon-name-part> <tp:taxon-name-part taxon-name-part-type="species" reg="dumetorum">dumetorum</tp:taxon-name-part></tp:taxon-name></italic> var. <italic><tp:taxon-name><tp:taxon-name-part taxon-name-part-type="genus" reg="Conocybe"/><tp:taxon-name-part taxon-name-part-type="species">haeoleiospora</tp:taxon-name-part></tp:taxon-name></italic> both share a glabrous pileus, the latter differs in its dark brown to nearly black-brown pileus color, pronounced striations, and non-lentiform basidiospores (<xref ref-type="bibr" rid="B6">Hausknecht 1995</xref>). Compared with <italic><tp:taxon-name><tp:taxon-name-part taxon-name-part-type="genus" reg="Conocybe">C.</tp:taxon-name-part> <tp:taxon-name-part taxon-name-part-type="species" reg="abjecta">abjecta</tp:taxon-name-part></tp:taxon-name></italic>, which has slightly larger basidiospores (up to 8.5 μm long), lecythiform and non-lecythiform caulocystidia, and lacks pileocystidia, the present species is distinct (<xref ref-type="bibr" rid="B7">Hausknecht 2003</xref>). It differs from <italic><tp:taxon-name><tp:taxon-name-part taxon-name-part-type="genus" reg="Conocybe">C.</tp:taxon-name-part> <tp:taxon-name-part taxon-name-part-type="species" reg="spinulosa">spinulosa</tp:taxon-name-part></tp:taxon-name></italic>, which has an umbonate pileus, non-lecythiform caulocystidia, and occurs on rotten hardwood in tropical rainforests (<xref ref-type="bibr" rid="B10">Hausknecht and Krisai-Greilhuber 1998</xref>). Separation from <italic><tp:taxon-name><tp:taxon-name-part taxon-name-part-type="genus" reg="Conocybe">C.</tp:taxon-name-part> <tp:taxon-name-part taxon-name-part-type="species" reg="stictospora">stictospora</tp:taxon-name-part></tp:taxon-name></italic> is based on the latter possessing mixed lecythiform and non-lecythiform caulocystidia, lacking pileocystidia, and inhabiting decomposing leaves in tropical forests (<xref ref-type="bibr" rid="B30">Singer 1989</xref>). This species is distinguishable from <italic><tp:taxon-name><tp:taxon-name-part taxon-name-part-type="genus" reg="Conocybe">C.</tp:taxon-name-part> <tp:taxon-name-part taxon-name-part-type="species" reg="missionum">missionum</tp:taxon-name-part></tp:taxon-name></italic>, which has slightly larger, somewhat angular basidiospores with a distinct, papillate germ pore and a type locality in Argentina (<xref ref-type="bibr" rid="B31">Singer and Digilio 1951</xref>). It is distinguished from <italic><tp:taxon-name><tp:taxon-name-part taxon-name-part-type="genus" reg="Conocybe">C.</tp:taxon-name-part> <tp:taxon-name-part taxon-name-part-type="species" reg="horakii">horakii</tp:taxon-name-part></tp:taxon-name></italic> by the latter having mixed lecythiform and non-lecythiform caulocystidia and occurring on wood of <italic><tp:taxon-name><tp:taxon-name-part taxon-name-part-type="genus" reg="Nothofagus">Nothofagus</tp:taxon-name-part> <tp:taxon-name-part taxon-name-part-type="species" reg="fusca">fusca</tp:taxon-name-part></tp:taxon-name></italic> (Hook.f.) Oerst. in New Zealand (<xref ref-type="bibr" rid="B40">Watling and Taylor 1987</xref>). This species differs from <italic><tp:taxon-name><tp:taxon-name-part taxon-name-part-type="genus" reg="Conocybe">C.</tp:taxon-name-part> <tp:taxon-name-part taxon-name-part-type="species" reg="mandshurica">mandshurica</tp:taxon-name-part></tp:taxon-name></italic>, which has an obtusely conical to conical-convex, hairy pileus, larger basidiospores, and a pileipellis with scattered hairs (<xref ref-type="bibr" rid="B18">Malysheva 2012a</xref>). It also differs from <italic><tp:taxon-name><tp:taxon-name-part taxon-name-part-type="genus" reg="Conocybe">C.</tp:taxon-name-part> <tp:taxon-name-part taxon-name-part-type="species" reg="incerta">incerta</tp:taxon-name-part></tp:taxon-name></italic>, characterized by a subumbonate, hairy, and distinctly striate pileus and cystidia with a larger capitulum diameter (<xref ref-type="bibr" rid="B20">Malysheva 2017</xref>). Phylogenetically, this species forms an independent clade sister to the clade containing <italic><tp:taxon-name><tp:taxon-name-part taxon-name-part-type="genus" reg="Conocybe">C.</tp:taxon-name-part> <tp:taxon-name-part taxon-name-part-type="species" reg="arenicola">arenicola</tp:taxon-name-part></tp:taxon-name></italic> and <italic><tp:taxon-name><tp:taxon-name-part taxon-name-part-type="genus" reg="Conocybe">C.</tp:taxon-name-part> <tp:taxon-name-part taxon-name-part-type="species" reg="subfusispora">subfusispora</tp:taxon-name-part></tp:taxon-name></italic>. The latter two species are distinguished by their distinctly pubescent pileus.</p></tp:treatment-sec><ref-list><ref id="B6"><mixed-citation xmlns:xlink="http://www.w3.org/1999/xlink" xlink:type="simple">Hausknecht A (1995) Beiträge zur Kenntnis der <tp:taxon-name><tp:taxon-name-part taxon-name-part-type="family">Bolbitiaceae</tp:taxon-name-part></tp:taxon-name> 2. Die Variabilität von <italic><tp:taxon-name><tp:taxon-name-part taxon-name-part-type="genus">Conocybe</tp:taxon-name-part> <tp:taxon-name-part taxon-name-part-type="species">dumetorum</tp:taxon-name-part></tp:taxon-name></italic>. Österreichische Zeitschrift für Pilzkunde 4: 107–117.</mixed-citation></ref><ref id="B7"><mixed-citation xmlns:xlink="http://www.w3.org/1999/xlink" xlink:type="simple">Hausknecht A (2003) Beiträge zur Kenntnis der <tp:taxon-name><tp:taxon-name-part taxon-name-part-type="family">Bolbitiaceae</tp:taxon-name-part></tp:taxon-name> 9. <italic><tp:taxon-name><tp:taxon-name-part taxon-name-part-type="genus">Conocybe</tp:taxon-name-part></tp:taxon-name></italic> Sekt. <italic><tp:taxon-name><tp:taxon-name-part taxon-name-part-type="genus"/><tp:taxon-name-part taxon-name-part-type="section">Mixtae</tp:taxon-name-part></tp:taxon-name></italic>. Österreichische Zeitschrift für Pilzkunde 12: 41–83.</mixed-citation></ref><ref id="B10"><mixed-citation xmlns:xlink="http://www.w3.org/1999/xlink" xlink:type="simple">Hausknecht A, Krisai-Greilhuber I (1998) <italic><tp:taxon-name><tp:taxon-name-part taxon-name-part-type="genus">Conocybe</tp:taxon-name-part> <tp:taxon-name-part taxon-name-part-type="species">spinulosa</tp:taxon-name-part></tp:taxon-name></italic>, a new species of <italic><tp:taxon-name><tp:taxon-name-part taxon-name-part-type="genus">Conocybe</tp:taxon-name-part></tp:taxon-name></italic> subg. <italic><tp:taxon-name><tp:taxon-name-part taxon-name-part-type="genus"/><tp:taxon-name-part taxon-name-part-type="section">Ochromarasmius</tp:taxon-name-part></tp:taxon-name></italic> from Tanzania. Österreichische Zeitschrift für Pilzkunde 7: 1–12.</mixed-citation></ref><ref id="B30"><mixed-citation xmlns:xlink="http://www.w3.org/1999/xlink" xlink:type="simple">Singer R (1989) New taxa and new combinations of <tp:taxon-name><tp:taxon-name-part taxon-name-part-type="order">Agaricales</tp:taxon-name-part></tp:taxon-name> (Diagnoses fungorum novorum Agaricalium IV). Fieldiana: Botany New Series 21: 1–133. <ext-link xlink:href="10.5962/bhl.title.2537" ext-link-type="doi" xlink:type="simple">https://doi.org/10.5962/bhl.title.2537</ext-link></mixed-citation></ref><ref id="B31"><mixed-citation xmlns:xlink="http://www.w3.org/1999/xlink" xlink:type="simple">Singer R, Digilio AP (1951) Pródromo de la flora agaricina Argentina. Lilloa 25: 5–461.</mixed-citation></ref><ref id="B40"><mixed-citation xmlns:xlink="http://www.w3.org/1999/xlink" xlink:type="simple">Watling R, Taylor GM (1987) Observations on the <tp:taxon-name><tp:taxon-name-part taxon-name-part-type="family">Bolbitiaceae</tp:taxon-name-part></tp:taxon-name>: 27. Bibliotheca Mycologica 117: 1–61. <ext-link xlink:href="10.5962/p.417500" ext-link-type="doi" xlink:type="simple">https://doi.org/10.5962/p.417500</ext-link></mixed-citation></ref><ref id="B18"><mixed-citation xmlns:xlink="http://www.w3.org/1999/xlink" xlink:type="simple">Malysheva EF (2012a) <italic><tp:taxon-name><tp:taxon-name-part taxon-name-part-type="genus">Conocybe</tp:taxon-name-part></tp:taxon-name></italic> (<italic><tp:taxon-name><tp:taxon-name-part taxon-name-part-type="family">Bolbitiaceae</tp:taxon-name-part></tp:taxon-name></italic>, <italic><tp:taxon-name><tp:taxon-name-part taxon-name-part-type="class">Agaricomycetes</tp:taxon-name-part></tp:taxon-name></italic>) in the Russian Far East: New species and new section. Mycology and Phytopathology 46(4): 232–242.</mixed-citation></ref><ref id="B20"><mixed-citation xmlns:xlink="http://www.w3.org/1999/xlink" xlink:type="simple">Malysheva EF (2017) Five new species of <italic><tp:taxon-name><tp:taxon-name-part taxon-name-part-type="genus">Conocybe</tp:taxon-name-part></tp:taxon-name></italic> (<italic><tp:taxon-name><tp:taxon-name-part taxon-name-part-type="class">Agaricomycetes</tp:taxon-name-part></tp:taxon-name></italic>, <italic><tp:taxon-name><tp:taxon-name-part taxon-name-part-type="family">Bolbitiaceae</tp:taxon-name-part></tp:taxon-name></italic>) from Russia. Mycological Progress 16(6): 625–636. <ext-link xlink:href="10.1007/s11557-017-1297-x" ext-link-type="doi" xlink:type="simple">https://doi.org/10.1007/s11557-017-1297-x</ext-link></mixed-citation></ref></ref-list></tp:taxon-treatment>
