# Supplementary material for: Three new species and a new synonym of Conocybe section Ochromarasmius subsection Dumetorae (Bolbitiaceae, Agaricales) from northern China
Source: MycoKeys. 2026 May 19;132:245–72. doi: 10.3897/mycokeys.132.184211 (PMC13213386; doi:10.3897/mycokeys.132.184211)
Supplement: XML Treatment for Conocybe arenicola [file mycokeys.132.184211-treatment4.xml]

<!DOCTYPE tp:taxon-treatment
  PUBLIC "-//TaxonX//DTD Taxonomic Treatment Publishing DTD v0 20100105//EN" "tax-treatment-NSO.dtd">
<tp:taxon-treatment xmlns:tp="http://www.plazi.org/taxpub"><tp:treatment-meta><kwd-group><label>Taxon classification</label><kwd>
                <named-content content-type="kingdom">
                  <named-content content-type="taxon-name">
                    <named-content content-type="kingdom">Fungi</named-content>
                  </named-content>
                </named-content>
              </kwd><kwd>
                <named-content content-type="order">Agaricales</named-content>
              </kwd><kwd>
                <named-content content-type="family">Bolbitiaceae</named-content>
              </kwd></kwd-group><mixed-citation publication-type="journal"><person-group><name><surname>Tao</surname><given-names>Jia</given-names></name><name><surname>Sheng</surname><given-names>Yang</given-names></name><name><surname>Zhao</surname><given-names>Jin-cheng</given-names></name><name><surname>Xiong</surname><given-names>Zhi-ding</given-names></name><name><surname>Tang</surname><given-names>Song-ming</given-names></name><name><surname>Luo</surname><given-names>Zong-long</given-names></name><name><surname>Song</surname><given-names>Han-bing</given-names></name></person-group><article-title>Three new species and a new synonym of <italic><tp:taxon-name><tp:taxon-name-part taxon-name-part-type="genus" reg="Conocybe">Conocybe</tp:taxon-name-part></tp:taxon-name></italic> section <italic><tp:taxon-name><tp:taxon-name-part taxon-name-part-type="genus" reg="Conocybe"/><tp:taxon-name-part taxon-name-part-type="section" reg="Ochromarasmius">Ochromarasmius</tp:taxon-name-part></tp:taxon-name></italic> subsection <italic><tp:taxon-name><tp:taxon-name-part taxon-name-part-type="genus" reg="Conocybe"/><tp:taxon-name-part taxon-name-part-type="subsection" reg="Dumetorae">Dumetorae</tp:taxon-name-part></tp:taxon-name></italic> (<italic><tp:taxon-name><tp:taxon-name-part taxon-name-part-type="family" reg="Bolbitiaceae">Bolbitiaceae</tp:taxon-name-part></tp:taxon-name></italic>, <italic><tp:taxon-name><tp:taxon-name-part taxon-name-part-type="order" reg="Agaricales">Agaricales</tp:taxon-name-part></tp:taxon-name></italic>) from northern China</article-title><source>MycoKeys</source><day>19</day><month>05</month><year>2026</year><volume>132</volume><fpage>245</fpage><lpage>272</lpage><pub-id pub-id-type="doi">10.3897/mycokeys.132.184211</pub-id></mixed-citation></tp:treatment-meta><tp:nomenclature><tp:taxon-name><object-id xmlns:xlink="http://www.w3.org/1999/xlink" content-type="arpha" xlink:type="simple">691DD6AD-9905-5E8D-9811-550B6665CD44</object-id>
                    		<tp:taxon-name-part taxon-name-part-type="genus" reg="Conocybe">Conocybe</tp:taxon-name-part> <tp:taxon-name-part taxon-name-part-type="species" reg="arenicola">arenicola</tp:taxon-name-part>
                    	
                    		<object-id xmlns:xlink="http://www.w3.org/1999/xlink" content-type="mycobank" xlink:type="simple">861723</object-id>
                    	</tp:taxon-name><tp:taxon-authority>H.B. Song &amp; S.M. Tang</tp:taxon-authority><tp:taxon-status xmlns:xlink="http://www.w3.org/1999/xlink" xlink:type="simple">sp. nov.</tp:taxon-status><xref ref-type="fig" rid="F10">Figs 2F–J</xref><xref ref-type="fig" rid="F2">, 3C</xref><xref ref-type="fig" rid="F2">, 3D</xref><xref ref-type="fig" rid="F3">, 4C</xref><xref ref-type="fig" rid="F3">, 4D</xref><xref ref-type="fig" rid="F6">, 7</xref><xref ref-type="fig" rid="F7">, 8</xref></tp:nomenclature><tp:treatment-sec sec-type="Etymology"><title>Etymology.</title><p>“arenicola” refers to species that grow in sandy habitats.</p><fig id="F6" position="float" orientation="portrait"><object-id xmlns:xlink="http://www.w3.org/1999/xlink" content-type="doi" xlink:type="simple">10.3897/mycokeys.132.184211.figure7</object-id><object-id xmlns:xlink="http://www.w3.org/1999/xlink" content-type="arpha" xlink:type="simple">092110DB-9DD1-5672-81EA-6C915D842AAD</object-id><label>Figure 7.</label><caption><p>Microscopic structure images of <italic><tp:taxon-name><tp:taxon-name-part taxon-name-part-type="genus" reg="Conocybe">C.</tp:taxon-name-part> <tp:taxon-name-part taxon-name-part-type="species" reg="arenicola">arenicola</tp:taxon-name-part></tp:taxon-name></italic> (FJAU78830). <bold>A</bold>. Basidiospores; <bold>B</bold>. Basidia; <bold>C</bold>. Cheilocystidia; <bold>D</bold>. Caulocystidia; <bold>E</bold>. Pileipellis; <bold>F</bold>. Pileocystidia. Scale bars: 10 μm (<bold>A–F</bold>).</p></caption><graphic xmlns:xlink="http://www.w3.org/1999/xlink" xlink:href="mycokeys-132-245-g007.jpg" id="oo_1649997.jpg" position="float" orientation="portrait" xlink:type="simple"><uri content-type="original_file" xlink:type="simple">https://binary.pensoft.net/fig/1649997</uri></graphic></fig><fig id="F7" position="float" orientation="portrait"><object-id xmlns:xlink="http://www.w3.org/1999/xlink" content-type="doi" xlink:type="simple">10.3897/mycokeys.132.184211.figure8</object-id><object-id xmlns:xlink="http://www.w3.org/1999/xlink" content-type="arpha" xlink:type="simple">93991BE9-2C45-5AAF-B8A0-4F56937EC33B</object-id><label>Figure 8.</label><caption><p><italic><tp:taxon-name><tp:taxon-name-part taxon-name-part-type="genus" reg="Conocybe">Conocybe</tp:taxon-name-part> <tp:taxon-name-part taxon-name-part-type="species" reg="arenicola">arenicola</tp:taxon-name-part></tp:taxon-name></italic> (FJAU78830). <bold>A</bold>. Basidiomata; <bold>B</bold>. Basidiospores in KOH; <bold>C</bold>. Hymenium and subhymenium; <bold>D</bold>. Cheilocystidia; <bold>E</bold>. Stipitipellis; <bold>F</bold>. Pileipellis. Scale bars: 0.5 cm (<bold>A</bold>); 10 μm (<bold>B–F</bold>).</p></caption><graphic xmlns:xlink="http://www.w3.org/1999/xlink" xlink:href="mycokeys-132-245-g008.jpg" id="oo_1649998.jpg" position="float" orientation="portrait" xlink:type="simple"><uri content-type="original_file" xlink:type="simple">https://binary.pensoft.net/fig/1649998</uri></graphic></fig></tp:treatment-sec><tp:treatment-sec sec-type="Holotypus"><title>Holotypus.</title><p>China • Jilin Province, Songyuan City, Hadashan Town, Songhua River bank, 27 August 2023, <named-content xmlns:xlink="http://www.w3.org/1999/xlink" content-type="dwc:verbatimCoordinates" xlink:type="simple">45°8'13"N, 125°15'22"E</named-content>, alt. 186 m, Han-bing Song SH2308114 (FJAU78830).</p></tp:treatment-sec><tp:treatment-sec sec-type="Diagnosis"><title>Diagnosis.</title><p>The main characteristics of this species include a pubescent pileus, papillate germ pore, lecythiform cheilocystidia, caulocystidia, and pileocystidia, and pileipellis with hair-like elements. It shows a weakly positive reaction with ammonia solution and grows in sandy soil. This combination of features distinguishes it from other species within <italic><tp:taxon-name><tp:taxon-name-part taxon-name-part-type="genus" reg="Conocybe">Conocybe</tp:taxon-name-part></tp:taxon-name></italic> sect. <italic><tp:taxon-name><tp:taxon-name-part taxon-name-part-type="genus" reg="Conocybe"/><tp:taxon-name-part taxon-name-part-type="section" reg="Ochromarasmius">Ochromarasmius</tp:taxon-name-part></tp:taxon-name></italic>.</p></tp:treatment-sec><tp:treatment-sec sec-type="Description"><title>Description.</title><p>Basidiomata mycenoid. Pileus diameter 0.3–1 cm, initially convex, later plano-convex to applanate, subumbonate, margin straight, undulate. Center sepia brown (RAL 8014) to mahogany brown (RAL 8016), chestnut brown (RAL 8003) to brown beige (RAL 1011), margin light ivory (RAL 1015) to ivory (RAL 1014), sand yellow (RAL 1002) to ochre brown (RAL 8001). Hygrophanous, pubescent, striations distinct, extending halfway to center. Context thin, color same as pileus, odor absent, taste absent. Lamellae adnexed to narrowly adnate, ventricose, distant, unequal length, beige (RAL 1001) to sand yellow (RAL 1002), brown beige (RAL 1011) to ochre brown (RAL 8001), margin even to slightly eroded. Stipe length 0.5–2 cm, thickness 0.5–1 mm, cylindrical, slightly transparent, ivory (RAL 1014) to brown beige (RAL 1011) or clay brown (RAL 8003). Surface pruinose or shortly pubescent (one specimen), longitudinally fibrillose-striate, base subbulbous.</p></tp:treatment-sec><tp:treatment-sec sec-type="Basidiospores"><title>Basidiospores.</title><p>(60/3/3) (5.2–)5.5–6.6(–6.9) × (3.2–)3.3–4.1(–4.3) μm, <italic>Q</italic> = (1.43–)1.46–1.83(–1.94), <italic>Qm</italic> = 1.63(±0.10), non-lentiform, ellipsoid to oblong, slightly amygdaliform, wall thick, ornamentation warty to pointed, faintly tuberculate-roughened, containing oil droplets, some germ pore papillate, approximately 1 μm diameter, in KOH ochre brown (RAL 8001) to clay brown (RAL 8003). Basidia 14–20(–21) × 7–9 μm, clavate, 4-spored, occasionally 2-spored, sterigmata 3–5 μm long, vacuolar inclusions present. Cheilocystidia (15–)16–20 × 7–11 μm, lecythiform, capitula 4–6 μm wide. Pleurocystidia absent. Caulocystidia (14–)15–21(–22) × (8–)9–12 μm, lecythiform, capitula 4–6 μm wide, capilliform elements occasionally observed (one specimen). Pileipellis epithelioid hymeniderm, cells 21–35(–36) × 17–28(–32) μm, spheropedunculate to clavate, base with brown beige (RAL 1011) pigment. Pileocystidia (20–)21–33(–35) × (4–)6–10(–12) μm, predominantly lecythiform, capitula 3–5 μm wide, some pigment-filled, sparsely scattered lageniform to long-necked lageniform or capilliform elements to 80 μm. Clamp connections present on all structures. Reaction with ammonia solution weakly positive, forming crystalline deposits.</p></tp:treatment-sec><tp:treatment-sec sec-type="Habitat"><title>Habitat.</title><p>It grows scattered in sandy grasslands during summer.</p></tp:treatment-sec><tp:treatment-sec sec-type="Known distribution"><title>Known distribution.</title><p>Jilin Province, China.</p></tp:treatment-sec><tp:treatment-sec sec-type="Additional specimens measured"><title>Additional specimens measured.</title><p>China • Jilin Province, Songyuan City, Hadashan Town, Songhua River bank, 27 August 2023, <named-content xmlns:xlink="http://www.w3.org/1999/xlink" content-type="dwc:verbatimCoordinates" xlink:type="simple">45°8'13"N, 125°15'22"E</named-content>, alt. 186 m, Han-bing Song, S23082721 (FJAU78831); China • Jilin Province, Songyuan City, Fuyu City, Songhua River bank, 27 August 2023, <named-content xmlns:xlink="http://www.w3.org/1999/xlink" content-type="dwc:verbatimCoordinates" xlink:type="simple">45°37'31"N, 121°54'56"E</named-content>, alt. 259 m, Han-bing Song, S23082704 (FJAU78832); China • Inner Mongolia Autonomous Region, Tongliao City, Xar Moron River Park, 19 July 2023, <named-content xmlns:xlink="http://www.w3.org/1999/xlink" content-type="dwc:verbatimCoordinates" xlink:type="simple">43°37'52"N, 122°15'35"E</named-content>, alt. 259 m, Xian-yan Zhou, y2371916 (FJAU78833).</p></tp:treatment-sec><tp:treatment-sec sec-type="Notes"><title>Notes.</title><p>Within subsection <italic><tp:taxon-name><tp:taxon-name-part taxon-name-part-type="genus" reg="Conocybe"/><tp:taxon-name-part taxon-name-part-type="subsection" reg="Dumetorae">Dumetorae</tp:taxon-name-part></tp:taxon-name></italic>, this species is distinguished from <italic><tp:taxon-name><tp:taxon-name-part taxon-name-part-type="genus" reg="Conocybe">Conocybe</tp:taxon-name-part> <tp:taxon-name-part taxon-name-part-type="species" reg="dumetorum">dumetorum</tp:taxon-name-part></tp:taxon-name></italic> and <italic><tp:taxon-name><tp:taxon-name-part taxon-name-part-type="genus" reg="Conocybe">C.</tp:taxon-name-part> <tp:taxon-name-part taxon-name-part-type="species" reg="dumetorum">dumetorum</tp:taxon-name-part></tp:taxon-name></italic> var. <italic><tp:taxon-name><tp:taxon-name-part taxon-name-part-type="genus" reg="Conocybe"/><tp:taxon-name-part taxon-name-part-type="species">phaeoleiospora</tp:taxon-name-part></tp:taxon-name></italic> by the latter two exhibiting a negative reaction to ammonia and having basidiospores with a non-papillate germ pore (<xref ref-type="bibr" rid="B6">Hausknecht 1995</xref>). While both this species and <italic><tp:taxon-name><tp:taxon-name-part taxon-name-part-type="genus" reg="Conocybe">C.</tp:taxon-name-part> <tp:taxon-name-part taxon-name-part-type="species" reg="dumetorum">dumetorum</tp:taxon-name-part></tp:taxon-name></italic> var. <italic><tp:taxon-name><tp:taxon-name-part taxon-name-part-type="genus" reg="Conocybe"/><tp:taxon-name-part taxon-name-part-type="species">laricina</tp:taxon-name-part></tp:taxon-name></italic> share a papillate basidiospore germ pore, the latter is separated by its negative ammonia reaction, slightly rugose, initially pruinose pileus, and caulocystidia that consist of a mixture of cylindrical to clavate elements (<xref ref-type="bibr" rid="B6">Hausknecht 1995</xref>). It differs from <italic><tp:taxon-name><tp:taxon-name-part taxon-name-part-type="genus" reg="Conocybe">C.</tp:taxon-name-part> <tp:taxon-name-part taxon-name-part-type="species" reg="abjecta">abjecta</tp:taxon-name-part></tp:taxon-name></italic>, which has slightly larger basidiospores (up to 8.5 μm long), mixed lecythiform and non-lecythiform caulocystidia, and lacks pileocystidia (<xref ref-type="bibr" rid="B7">Hausknecht 2003</xref>). It differs from <italic><tp:taxon-name><tp:taxon-name-part taxon-name-part-type="genus" reg="Conocybe">C.</tp:taxon-name-part> <tp:taxon-name-part taxon-name-part-type="species" reg="spinulosa">spinulosa</tp:taxon-name-part></tp:taxon-name></italic> in having non-lecythiform caulocystidia and occurring on rotten hardwood in tropical rainforests (<xref ref-type="bibr" rid="B10">Hausknecht and Krisai-Greilhuber 1998</xref>). This species is distinguished from <italic><tp:taxon-name><tp:taxon-name-part taxon-name-part-type="genus" reg="Conocybe">C.</tp:taxon-name-part> <tp:taxon-name-part taxon-name-part-type="species" reg="stictospora">stictospora</tp:taxon-name-part></tp:taxon-name></italic> by the latter possessing mixed lecythiform and non-lecythiform caulocystidia and lacking pileocystidia (<xref ref-type="bibr" rid="B30">Singer 1989</xref>). It differs from <italic><tp:taxon-name><tp:taxon-name-part taxon-name-part-type="genus" reg="Conocybe">C.</tp:taxon-name-part> <tp:taxon-name-part taxon-name-part-type="species" reg="missionum">missionum</tp:taxon-name-part></tp:taxon-name></italic>, which has slightly larger, somewhat angular basidiospores and a type locality in Argentina (<xref ref-type="bibr" rid="B31">Singer and Digilio 1951</xref>). The species is separated from <italic><tp:taxon-name><tp:taxon-name-part taxon-name-part-type="genus" reg="Conocybe">C.</tp:taxon-name-part> <tp:taxon-name-part taxon-name-part-type="species" reg="horakii">horakii</tp:taxon-name-part></tp:taxon-name></italic>, which is characterized by its caulocystidia that comprise approximately 25% lecythiform and 75% non-lecythiform elements, and its growth on wood of <italic><tp:taxon-name><tp:taxon-name-part taxon-name-part-type="genus" reg="Nothofagus">N.</tp:taxon-name-part> <tp:taxon-name-part taxon-name-part-type="species" reg="fusca">fusca</tp:taxon-name-part></tp:taxon-name></italic> in New Zealand (<xref ref-type="bibr" rid="B40">Watling and Taylor 1987</xref>). It is distinguished from <italic><tp:taxon-name><tp:taxon-name-part taxon-name-part-type="genus" reg="Conocybe">C.</tp:taxon-name-part> <tp:taxon-name-part taxon-name-part-type="species" reg="mandshurica">mandshurica</tp:taxon-name-part></tp:taxon-name></italic> by the latter’s obtusely conical to conical-convex pileus and larger basidiospores (<xref ref-type="bibr" rid="B18">Malysheva 2012a</xref>). This species differs from <italic><tp:taxon-name><tp:taxon-name-part taxon-name-part-type="genus" reg="Conocybe">C.</tp:taxon-name-part> <tp:taxon-name-part taxon-name-part-type="species" reg="incerta">incerta</tp:taxon-name-part></tp:taxon-name></italic>, which has lecythiform cystidia (including cheilocystidia, caulocystidia, and pileocystidia) with a larger capitulum diameter (<xref ref-type="bibr" rid="B20">Malysheva 2017</xref>). Phylogenetically, this species is closely related to <italic><tp:taxon-name><tp:taxon-name-part taxon-name-part-type="genus" reg="Conocybe">C.</tp:taxon-name-part> <tp:taxon-name-part taxon-name-part-type="species" reg="subfusispora">subfusispora</tp:taxon-name-part></tp:taxon-name></italic>, with the two forming a sister group relationship. However, they are distinguished by the latter having slightly larger, subfusiform basidiospores.</p></tp:treatment-sec><tp:treatment-sec><!--Section generated to contain objects referenced in tp:taxon-treatment.--><fig id="F10" position="float" orientation="portrait"><object-id xmlns:xlink="http://www.w3.org/1999/xlink" content-type="doi" xlink:type="simple">10.3897/mycokeys.132.184211.figure2</object-id><object-id xmlns:xlink="http://www.w3.org/1999/xlink" content-type="arpha" xlink:type="simple">A2C86416-64C7-5711-8333-B71D75A1F09A</object-id><label>Figure 2.</label><caption><p>Basidiomata of <italic><tp:taxon-name><tp:taxon-name-part taxon-name-part-type="genus" reg="Conocybe">Conocybe</tp:taxon-name-part></tp:taxon-name></italic> sect. <italic><tp:taxon-name><tp:taxon-name-part taxon-name-part-type="genus" reg="Conocybe"/><tp:taxon-name-part taxon-name-part-type="section" reg="Ochromarasmius">Ochromarasmius</tp:taxon-name-part></tp:taxon-name></italic> species. <bold>A</bold>. <italic><tp:taxon-name><tp:taxon-name-part taxon-name-part-type="genus" reg="Conocybe">C.</tp:taxon-name-part> <tp:taxon-name-part taxon-name-part-type="species" reg="verrucosa">verrucosa</tp:taxon-name-part></tp:taxon-name></italic> (FJAU78839 T); <bold>B</bold>. <italic><tp:taxon-name><tp:taxon-name-part taxon-name-part-type="genus" reg="Conocybe">C.</tp:taxon-name-part> <tp:taxon-name-part taxon-name-part-type="species" reg="verrucosa">verrucosa</tp:taxon-name-part></tp:taxon-name></italic> (FJAU78840); <bold>C</bold>. <italic><tp:taxon-name><tp:taxon-name-part taxon-name-part-type="genus" reg="Conocybe">C.</tp:taxon-name-part> <tp:taxon-name-part taxon-name-part-type="species" reg="verrucosa">verrucosa</tp:taxon-name-part></tp:taxon-name></italic> (FJAU78841); <bold>D</bold>. <italic><tp:taxon-name><tp:taxon-name-part taxon-name-part-type="genus" reg="Conocybe">C.</tp:taxon-name-part> <tp:taxon-name-part taxon-name-part-type="species" reg="verrucosa">verrucosa</tp:taxon-name-part></tp:taxon-name></italic> (FJAU78843); <bold>E</bold>. <italic><tp:taxon-name><tp:taxon-name-part taxon-name-part-type="genus" reg="Conocybe">C.</tp:taxon-name-part> <tp:taxon-name-part taxon-name-part-type="species" reg="verrucosa">verrucosa</tp:taxon-name-part></tp:taxon-name></italic> (FJAU78845); <bold>F</bold>. <italic><tp:taxon-name><tp:taxon-name-part taxon-name-part-type="genus" reg="Conocybe">C.</tp:taxon-name-part> <tp:taxon-name-part taxon-name-part-type="species" reg="arenicola">arenicola</tp:taxon-name-part></tp:taxon-name></italic> (FJAU78830 T); <bold>G, H</bold>. <italic><tp:taxon-name><tp:taxon-name-part taxon-name-part-type="genus" reg="Conocybe">C.</tp:taxon-name-part> <tp:taxon-name-part taxon-name-part-type="species" reg="arenicola">arenicola</tp:taxon-name-part></tp:taxon-name></italic> (FJAU78832); <bold>I, J</bold>. <italic><tp:taxon-name><tp:taxon-name-part taxon-name-part-type="genus" reg="Conocybe">C.</tp:taxon-name-part> <tp:taxon-name-part taxon-name-part-type="species" reg="arenicola">arenicola</tp:taxon-name-part></tp:taxon-name></italic> (FJAU78831); <bold>K, L</bold>. <italic><tp:taxon-name><tp:taxon-name-part taxon-name-part-type="genus" reg="Conocybe">C.</tp:taxon-name-part> <tp:taxon-name-part taxon-name-part-type="species" reg="subfusispora">subfusispora</tp:taxon-name-part></tp:taxon-name></italic> (FJAU78834 T); <bold>M</bold>. <italic><tp:taxon-name><tp:taxon-name-part taxon-name-part-type="genus" reg="Conocybe">C.</tp:taxon-name-part> <tp:taxon-name-part taxon-name-part-type="species" reg="subfusispora">subfusispora</tp:taxon-name-part></tp:taxon-name></italic> (FJAU78838); <bold>N</bold>. <italic><tp:taxon-name><tp:taxon-name-part taxon-name-part-type="genus" reg="Conocybe">C.</tp:taxon-name-part> <tp:taxon-name-part taxon-name-part-type="species" reg="subfusispora">subfusispora</tp:taxon-name-part></tp:taxon-name></italic> (FJAU78836); <bold>O, P</bold>. <italic><tp:taxon-name><tp:taxon-name-part taxon-name-part-type="genus" reg="Conocybe">C.</tp:taxon-name-part> <tp:taxon-name-part taxon-name-part-type="species" reg="subfusispora">subfusispora</tp:taxon-name-part></tp:taxon-name></italic> (FJAU78835). Scale bars: 0.5 cm, T = holotype.</p></caption><graphic xmlns:xlink="http://www.w3.org/1999/xlink" xlink:href="mycokeys-132-245-g002.jpg" id="oo_1649992.jpg" position="float" orientation="portrait" xlink:type="simple"><uri content-type="original_file" xlink:type="simple">https://binary.pensoft.net/fig/1649992</uri></graphic></fig><fig id="F2" position="float" orientation="portrait"><object-id xmlns:xlink="http://www.w3.org/1999/xlink" content-type="doi" xlink:type="simple">10.3897/mycokeys.132.184211.figure3</object-id><object-id xmlns:xlink="http://www.w3.org/1999/xlink" content-type="arpha" xlink:type="simple">0EA3DCD7-5276-50DA-A8AE-2EEBBC613FE8</object-id><label>Figure 3.</label><caption><p>Basidiospores under electron microscopy of <italic><tp:taxon-name><tp:taxon-name-part taxon-name-part-type="genus" reg="Conocybe">Conocybe</tp:taxon-name-part></tp:taxon-name></italic> sect. <italic><tp:taxon-name><tp:taxon-name-part taxon-name-part-type="genus" reg="Conocybe"/><tp:taxon-name-part taxon-name-part-type="section" reg="Ochromarasmius">Ochromarasmius</tp:taxon-name-part></tp:taxon-name></italic> species. <bold>A, B</bold>. <italic><tp:taxon-name><tp:taxon-name-part taxon-name-part-type="genus" reg="Conocybe">C.</tp:taxon-name-part> <tp:taxon-name-part taxon-name-part-type="species" reg="verrucosa">verrucosa</tp:taxon-name-part></tp:taxon-name></italic> (FJAU78839 T); <bold>C, D</bold>. <italic><tp:taxon-name><tp:taxon-name-part taxon-name-part-type="genus" reg="Conocybe">C.</tp:taxon-name-part> <tp:taxon-name-part taxon-name-part-type="species" reg="arenicola">arenicola</tp:taxon-name-part></tp:taxon-name></italic> (FJAU78830 T); <bold>E, F</bold>. <italic><tp:taxon-name><tp:taxon-name-part taxon-name-part-type="genus" reg="Conocybe">C.</tp:taxon-name-part> <tp:taxon-name-part taxon-name-part-type="species" reg="subfusispora">subfusispora</tp:taxon-name-part></tp:taxon-name></italic> (FJAU78834 T). Scale bars: 5 μm, T = holotype.</p></caption><graphic xmlns:xlink="http://www.w3.org/1999/xlink" xlink:href="mycokeys-132-245-g003.jpg" id="oo_1649993.jpg" position="float" orientation="portrait" xlink:type="simple"><uri content-type="original_file" xlink:type="simple">https://binary.pensoft.net/fig/1649993</uri></graphic></fig><fig id="F3" position="float" orientation="portrait"><object-id xmlns:xlink="http://www.w3.org/1999/xlink" content-type="doi" xlink:type="simple">10.3897/mycokeys.132.184211.figure4</object-id><object-id xmlns:xlink="http://www.w3.org/1999/xlink" content-type="arpha" xlink:type="simple">ECBA9E6F-1EEB-525F-92F0-76573E0DCFA3</object-id><label>Figure 4.</label><caption><p>Ammonia reaction illustration of species in <italic><tp:taxon-name><tp:taxon-name-part taxon-name-part-type="genus" reg="Conocybe">Conocybe</tp:taxon-name-part></tp:taxon-name></italic> sect. <italic><tp:taxon-name><tp:taxon-name-part taxon-name-part-type="genus" reg="Conocybe"/><tp:taxon-name-part taxon-name-part-type="section" reg="Ochromarasmius">Ochromarasmius</tp:taxon-name-part></tp:taxon-name></italic>. <bold>A, B</bold>. <italic><tp:taxon-name><tp:taxon-name-part taxon-name-part-type="genus" reg="Conocybe">C.</tp:taxon-name-part> <tp:taxon-name-part taxon-name-part-type="species" reg="verrucosa">verrucosa</tp:taxon-name-part></tp:taxon-name></italic> (FJAU78839 T); <bold>C, D</bold>. <italic><tp:taxon-name><tp:taxon-name-part taxon-name-part-type="genus" reg="Conocybe">C.</tp:taxon-name-part> <tp:taxon-name-part taxon-name-part-type="species" reg="arenicola">arenicola</tp:taxon-name-part></tp:taxon-name></italic> (FJAU78830 T); <bold>E, F</bold>. <italic><tp:taxon-name><tp:taxon-name-part taxon-name-part-type="genus" reg="Conocybe">C.</tp:taxon-name-part> <tp:taxon-name-part taxon-name-part-type="species" reg="subfusispora">subfusispora</tp:taxon-name-part></tp:taxon-name></italic> (FJAU78834 T). T = holotype.</p></caption><graphic xmlns:xlink="http://www.w3.org/1999/xlink" xlink:href="mycokeys-132-245-g004.jpg" id="oo_1649994.jpg" position="float" orientation="portrait" xlink:type="simple"><uri content-type="original_file" xlink:type="simple">https://binary.pensoft.net/fig/1649994</uri></graphic></fig></tp:treatment-sec><ref-list><ref id="B6"><mixed-citation xmlns:xlink="http://www.w3.org/1999/xlink" xlink:type="simple">Hausknecht A (1995) Beiträge zur Kenntnis der <tp:taxon-name><tp:taxon-name-part taxon-name-part-type="family">Bolbitiaceae</tp:taxon-name-part></tp:taxon-name> 2. Die Variabilität von <italic><tp:taxon-name><tp:taxon-name-part taxon-name-part-type="genus">Conocybe</tp:taxon-name-part> <tp:taxon-name-part taxon-name-part-type="species">dumetorum</tp:taxon-name-part></tp:taxon-name></italic>. Österreichische Zeitschrift für Pilzkunde 4: 107–117.</mixed-citation></ref><ref id="B7"><mixed-citation xmlns:xlink="http://www.w3.org/1999/xlink" xlink:type="simple">Hausknecht A (2003) Beiträge zur Kenntnis der <tp:taxon-name><tp:taxon-name-part taxon-name-part-type="family">Bolbitiaceae</tp:taxon-name-part></tp:taxon-name> 9. <italic><tp:taxon-name><tp:taxon-name-part taxon-name-part-type="genus">Conocybe</tp:taxon-name-part></tp:taxon-name></italic> Sekt. <italic><tp:taxon-name><tp:taxon-name-part taxon-name-part-type="genus"/><tp:taxon-name-part taxon-name-part-type="section">Mixtae</tp:taxon-name-part></tp:taxon-name></italic>. Österreichische Zeitschrift für Pilzkunde 12: 41–83.</mixed-citation></ref><ref id="B10"><mixed-citation xmlns:xlink="http://www.w3.org/1999/xlink" xlink:type="simple">Hausknecht A, Krisai-Greilhuber I (1998) <italic><tp:taxon-name><tp:taxon-name-part taxon-name-part-type="genus">Conocybe</tp:taxon-name-part> <tp:taxon-name-part taxon-name-part-type="species">spinulosa</tp:taxon-name-part></tp:taxon-name></italic>, a new species of <italic><tp:taxon-name><tp:taxon-name-part taxon-name-part-type="genus">Conocybe</tp:taxon-name-part></tp:taxon-name></italic> subg. <italic><tp:taxon-name><tp:taxon-name-part taxon-name-part-type="genus"/><tp:taxon-name-part taxon-name-part-type="section">Ochromarasmius</tp:taxon-name-part></tp:taxon-name></italic> from Tanzania. Österreichische Zeitschrift für Pilzkunde 7: 1–12.</mixed-citation></ref><ref id="B30"><mixed-citation xmlns:xlink="http://www.w3.org/1999/xlink" xlink:type="simple">Singer R (1989) New taxa and new combinations of <tp:taxon-name><tp:taxon-name-part taxon-name-part-type="order">Agaricales</tp:taxon-name-part></tp:taxon-name> (Diagnoses fungorum novorum Agaricalium IV). Fieldiana: Botany New Series 21: 1–133. <ext-link xlink:href="10.5962/bhl.title.2537" ext-link-type="doi" xlink:type="simple">https://doi.org/10.5962/bhl.title.2537</ext-link></mixed-citation></ref><ref id="B31"><mixed-citation xmlns:xlink="http://www.w3.org/1999/xlink" xlink:type="simple">Singer R, Digilio AP (1951) Pródromo de la flora agaricina Argentina. Lilloa 25: 5–461.</mixed-citation></ref><ref id="B40"><mixed-citation xmlns:xlink="http://www.w3.org/1999/xlink" xlink:type="simple">Watling R, Taylor GM (1987) Observations on the <tp:taxon-name><tp:taxon-name-part taxon-name-part-type="family">Bolbitiaceae</tp:taxon-name-part></tp:taxon-name>: 27. Bibliotheca Mycologica 117: 1–61. <ext-link xlink:href="10.5962/p.417500" ext-link-type="doi" xlink:type="simple">https://doi.org/10.5962/p.417500</ext-link></mixed-citation></ref><ref id="B18"><mixed-citation xmlns:xlink="http://www.w3.org/1999/xlink" xlink:type="simple">Malysheva EF (2012a) <italic><tp:taxon-name><tp:taxon-name-part taxon-name-part-type="genus">Conocybe</tp:taxon-name-part></tp:taxon-name></italic> (<italic><tp:taxon-name><tp:taxon-name-part taxon-name-part-type="family">Bolbitiaceae</tp:taxon-name-part></tp:taxon-name></italic>, <italic><tp:taxon-name><tp:taxon-name-part taxon-name-part-type="class">Agaricomycetes</tp:taxon-name-part></tp:taxon-name></italic>) in the Russian Far East: New species and new section. Mycology and Phytopathology 46(4): 232–242.</mixed-citation></ref><ref id="B20"><mixed-citation xmlns:xlink="http://www.w3.org/1999/xlink" xlink:type="simple">Malysheva EF (2017) Five new species of <italic><tp:taxon-name><tp:taxon-name-part taxon-name-part-type="genus">Conocybe</tp:taxon-name-part></tp:taxon-name></italic> (<italic><tp:taxon-name><tp:taxon-name-part taxon-name-part-type="class">Agaricomycetes</tp:taxon-name-part></tp:taxon-name></italic>, <italic><tp:taxon-name><tp:taxon-name-part taxon-name-part-type="family">Bolbitiaceae</tp:taxon-name-part></tp:taxon-name></italic>) from Russia. Mycological Progress 16(6): 625–636. <ext-link xlink:href="10.1007/s11557-017-1297-x" ext-link-type="doi" xlink:type="simple">https://doi.org/10.1007/s11557-017-1297-x</ext-link></mixed-citation></ref></ref-list></tp:taxon-treatment>
