# Supplementary material for: Three new species and a new synonym of Conocybe section Ochromarasmius subsection Dumetorae (Bolbitiaceae, Agaricales) from northern China
Source: MycoKeys. 2026 May 19;132:245–72. doi: 10.3897/mycokeys.132.184211 (PMC13213386; doi:10.3897/mycokeys.132.184211)
Supplement: XML Treatment for Conocybe subfusispora [file mycokeys.132.184211-treatment5.xml]

<!DOCTYPE tp:taxon-treatment
  PUBLIC "-//TaxonX//DTD Taxonomic Treatment Publishing DTD v0 20100105//EN" "tax-treatment-NSO.dtd">
<tp:taxon-treatment xmlns:tp="http://www.plazi.org/taxpub"><tp:treatment-meta><kwd-group><label>Taxon classification</label><kwd>
                <named-content content-type="kingdom">
                  <named-content content-type="taxon-name">
                    <named-content content-type="kingdom">Fungi</named-content>
                  </named-content>
                </named-content>
              </kwd><kwd>
                <named-content content-type="order">Agaricales</named-content>
              </kwd><kwd>
                <named-content content-type="family">Bolbitiaceae</named-content>
              </kwd></kwd-group><mixed-citation publication-type="journal"><person-group><name><surname>Tao</surname><given-names>Jia</given-names></name><name><surname>Sheng</surname><given-names>Yang</given-names></name><name><surname>Zhao</surname><given-names>Jin-cheng</given-names></name><name><surname>Xiong</surname><given-names>Zhi-ding</given-names></name><name><surname>Tang</surname><given-names>Song-ming</given-names></name><name><surname>Luo</surname><given-names>Zong-long</given-names></name><name><surname>Song</surname><given-names>Han-bing</given-names></name></person-group><article-title>Three new species and a new synonym of <italic><tp:taxon-name><tp:taxon-name-part taxon-name-part-type="genus" reg="Conocybe">Conocybe</tp:taxon-name-part></tp:taxon-name></italic> section <italic><tp:taxon-name><tp:taxon-name-part taxon-name-part-type="genus" reg="Conocybe"/><tp:taxon-name-part taxon-name-part-type="section" reg="Ochromarasmius">Ochromarasmius</tp:taxon-name-part></tp:taxon-name></italic> subsection <italic><tp:taxon-name><tp:taxon-name-part taxon-name-part-type="genus" reg="Conocybe"/><tp:taxon-name-part taxon-name-part-type="subsection" reg="Dumetorae">Dumetorae</tp:taxon-name-part></tp:taxon-name></italic> (<italic><tp:taxon-name><tp:taxon-name-part taxon-name-part-type="family" reg="Bolbitiaceae">Bolbitiaceae</tp:taxon-name-part></tp:taxon-name></italic>, <italic><tp:taxon-name><tp:taxon-name-part taxon-name-part-type="order" reg="Agaricales">Agaricales</tp:taxon-name-part></tp:taxon-name></italic>) from northern China</article-title><source>MycoKeys</source><day>19</day><month>05</month><year>2026</year><volume>132</volume><fpage>245</fpage><lpage>272</lpage><pub-id pub-id-type="doi">10.3897/mycokeys.132.184211</pub-id></mixed-citation></tp:treatment-meta><tp:nomenclature><tp:taxon-name><object-id xmlns:xlink="http://www.w3.org/1999/xlink" content-type="arpha" xlink:type="simple">0BE6A06F-F62B-5144-99C9-57DAA7D8F77C</object-id>
                    		<tp:taxon-name-part taxon-name-part-type="genus" reg="Conocybe">Conocybe</tp:taxon-name-part> <tp:taxon-name-part taxon-name-part-type="species" reg="subfusispora">subfusispora</tp:taxon-name-part>
                    	
                    		<object-id xmlns:xlink="http://www.w3.org/1999/xlink" content-type="mycobank" xlink:type="simple">861725</object-id>
                    	</tp:taxon-name><tp:taxon-authority>H.B. Song &amp; Z.L. Luo</tp:taxon-authority><tp:taxon-status xmlns:xlink="http://www.w3.org/1999/xlink" xlink:type="simple">sp. nov.</tp:taxon-status><xref ref-type="fig" rid="F10">Figs 2K–P</xref><xref ref-type="fig" rid="F2">, 3E</xref><xref ref-type="fig" rid="F2">, 3F</xref><xref ref-type="fig" rid="F3">, 4E</xref><xref ref-type="fig" rid="F3">, 4F</xref><xref ref-type="fig" rid="F8">, 9</xref><xref ref-type="fig" rid="F9">, 10</xref></tp:nomenclature><tp:treatment-sec sec-type="Etymology"><title>Etymology.</title><p>“subfusispora” refers to basidiospores that are subfusiform in frontal view.</p><fig id="F8" position="float" orientation="portrait"><object-id xmlns:xlink="http://www.w3.org/1999/xlink" content-type="doi" xlink:type="simple">10.3897/mycokeys.132.184211.figure9</object-id><object-id xmlns:xlink="http://www.w3.org/1999/xlink" content-type="arpha" xlink:type="simple">6BC0323E-B9CA-5A39-BC5F-BC576E23285C</object-id><label>Figure 9.</label><caption><p>Microscopic structure images of <italic><tp:taxon-name><tp:taxon-name-part taxon-name-part-type="genus" reg="Conocybe">C.</tp:taxon-name-part> <tp:taxon-name-part taxon-name-part-type="species" reg="subfusispora">subfusispora</tp:taxon-name-part></tp:taxon-name></italic> (FJAU78834). <bold>A</bold>. Basidiospores; <bold>B</bold>. Basidia; <bold>C</bold>. Cheilocystidia; <bold>D</bold>. Caulocystidia; <bold>E</bold>. Pileipellis; <bold>F</bold>. Pileocystidia. Scale bars: 10 μm (<bold>A–F</bold>).</p></caption><graphic xmlns:xlink="http://www.w3.org/1999/xlink" xlink:href="mycokeys-132-245-g009.jpg" id="oo_1649999.jpg" position="float" orientation="portrait" xlink:type="simple"><uri content-type="original_file" xlink:type="simple">https://binary.pensoft.net/fig/1649999</uri></graphic></fig><fig id="F9" position="float" orientation="portrait"><object-id xmlns:xlink="http://www.w3.org/1999/xlink" content-type="doi" xlink:type="simple">10.3897/mycokeys.132.184211.figure10</object-id><object-id xmlns:xlink="http://www.w3.org/1999/xlink" content-type="arpha" xlink:type="simple">C37416F9-1549-588E-A2B9-404CDD7E7715</object-id><label>Figure 10.</label><caption><p><italic><tp:taxon-name><tp:taxon-name-part taxon-name-part-type="genus" reg="Conocybe">Conocybe</tp:taxon-name-part> <tp:taxon-name-part taxon-name-part-type="species" reg="subfusispora">subfusispora</tp:taxon-name-part></tp:taxon-name></italic> (FJAU78834). <bold>A</bold>. Basidiomata; <bold>B</bold>. Basidiospores in KOH; <bold>C</bold>. Hymenium and subhymenium; <bold>D</bold>. Cheilocystidia; <bold>E</bold>. Stipitipellis; <bold>F</bold>. Pileipellis. Scale bars: 0.5 cm (<bold>A</bold>); 10 μm (<bold>B–F</bold>).</p></caption><graphic xmlns:xlink="http://www.w3.org/1999/xlink" xlink:href="mycokeys-132-245-g010.jpg" id="oo_1650000.jpg" position="float" orientation="portrait" xlink:type="simple"><uri content-type="original_file" xlink:type="simple">https://binary.pensoft.net/fig/1650000</uri></graphic></fig></tp:treatment-sec><tp:treatment-sec sec-type="Holotypus"><title>Holotypus.</title><p>China • Jilin Province, Tonghua City, Ji’an City, Yushan Park, 26 July 2025, <named-content xmlns:xlink="http://www.w3.org/1999/xlink" content-type="dwc:verbatimCoordinates" xlink:type="simple">41°08'20"N, 126°10'39"E</named-content>, alt. 247 m, Han-bing Song, S25072601 (FJAU78834).</p></tp:treatment-sec><tp:treatment-sec sec-type="Diagnosis"><title>Diagnosis.</title><p>The main characteristics of this species are a pubescent pileus, subfusiform basidiospores with a papillate germ pore, and a pileipellis intermixed with capilliform elements. Among these, the subfusiform basidiospores can distinguish it from most species in <italic><tp:taxon-name><tp:taxon-name-part taxon-name-part-type="genus" reg="Conocybe">Conocybe</tp:taxon-name-part></tp:taxon-name></italic> sect. <italic><tp:taxon-name><tp:taxon-name-part taxon-name-part-type="genus" reg="Conocybe"/><tp:taxon-name-part taxon-name-part-type="section" reg="Ochromarasmius">Ochromarasmius</tp:taxon-name-part></tp:taxon-name></italic>.</p></tp:treatment-sec><tp:treatment-sec sec-type="Description"><title>Description.</title><p>Basidiomata mycenoid. Pileus diameter 0.3–1 cm, initially convex to plano-convex, later applanate to plano-concave, margin straight, undulate. Center ochre brown (RAL 8001) to signal brown (RAL 8002), fawn brown (RAL 8007), margin saffron yellow (RAL 1017), brown beige (RAL 1011) to beige (RAL 1001). Hygrophanous, smooth, pubescent, moist condition distinctly striate, striations extending to center. Slight drying making striations less pronounced. Context thin, brown beige (RAL 1011) to beige (RAL 1001), odor absent, taste absent. Lamellae adnexed to narrowly adnate, ventricose, distant, unequal length, beige (RAL 1001) to ivory (RAL 1014), ochre brown (RAL 8001), margin even to slightly eroded. Stipe length 1–3 cm, thickness 0.5–1 mm, cylindrical, slightly transparent, ivory (RAL 1014) to sand yellow (RAL 1002), brown beige (RAL 1011), ochre brown (RAL 8001) to signal brown (RAL 8002), surface pruinose, longitudinally fibrillose-striate, base subbulbous.</p></tp:treatment-sec><tp:treatment-sec sec-type="Basidiospores"><title>Basidiospores.</title><p>(60/3/3) (6.2–)6.3–7.6(–7.8) × (3.4–)3.5–4(–4.3) μm, <italic>Q</italic> = (1.67–)1.7–1.97(–2.1), <italic>Qm</italic> = 1.85(±0.09), not lentiform, oblong, partly subcylindrical, front view subfusiform, side view slightly amygdaliform, wall thick, ornamentation from warty to pointed, faintly tuberculate-roughened, containing oil droplets, germ pore papilla-shaped, approximately 1 μm in diameter, basidiospores in KOH clay brown (RAL 8003) to ochre brown (RAL 8001). Basidia (13–)15–19(–20) × (6–)7–9 μm, clavate, 4-spored, occasionally 2-spored, sterigmata 3–5 μm long, vacuolar contents present within basidia. Cheilocystidia 16–22 × 7–10 μm, lecythiform, capitula 3–5 μm wide. Pleurocystidia absent. Caulocystidia (15–)16–24(–26) × (7–)8–13 μm, lecythiform, capitula 4–6 μm wide. Pileipellis epithelioid hymeniderm, cells (16–)18–32 × (11–)12–19(–21) μm, spheropedunculate and clavate, base with signal brown (RAL 8002) pigment. Pileocystidia (18–)22–35(–37) × (8–)9–13(–14) μm, lecythiform, capitula 4–6 μm wide, some pigment-filled, intermixed capilliform elements to 70 μm. Clamp connections present on all structures. Reaction with ammonia negative.</p></tp:treatment-sec><tp:treatment-sec sec-type="Habitat"><title>Habitat.</title><p>It occurs scattered in broad-leaved forest grasslands and the humus layer during summer.</p></tp:treatment-sec><tp:treatment-sec sec-type="Known distribution"><title>Known distribution.</title><p>Jilin Province, China.</p></tp:treatment-sec><tp:treatment-sec sec-type="Additional specimens measured"><title>Additional specimens measured.</title><p>China • Jilin Province, Tonghua City, Ji’an City, Yushan Park, 24 July 2025, <named-content xmlns:xlink="http://www.w3.org/1999/xlink" content-type="dwc:verbatimCoordinates" xlink:type="simple">41°07'55"N, 126°10'42"E</named-content>, alt. 213 m, Han-bing Song, S25072401 (FJAU78835), S25072402 (FJAU78836), S25072403 (FJAU78837); China • Jilin Province, Tonghua City, Ji’an City, Yushan Park, 26 July 2025, <named-content xmlns:xlink="http://www.w3.org/1999/xlink" content-type="dwc:verbatimCoordinates" xlink:type="simple">41°08'20"N, 126°10'39"E</named-content>, alt. 247 m, Han-bing Song, S25072602 (FJAU78838).</p></tp:treatment-sec><tp:treatment-sec sec-type="Notes"><title>Notes.</title><p>Within subsection <italic><tp:taxon-name><tp:taxon-name-part taxon-name-part-type="genus" reg="Conocybe"/><tp:taxon-name-part taxon-name-part-type="subsection" reg="Dumetorae">Dumetorae</tp:taxon-name-part></tp:taxon-name></italic>, this species is distinguished from <italic><tp:taxon-name><tp:taxon-name-part taxon-name-part-type="genus" reg="Conocybe">Conocybe</tp:taxon-name-part> <tp:taxon-name-part taxon-name-part-type="species" reg="dumetorum">dumetorum</tp:taxon-name-part></tp:taxon-name></italic>, <italic><tp:taxon-name><tp:taxon-name-part taxon-name-part-type="genus" reg="Conocybe">C.</tp:taxon-name-part> <tp:taxon-name-part taxon-name-part-type="species" reg="dumetorum">dumetorum</tp:taxon-name-part></tp:taxon-name></italic> var. <italic><tp:taxon-name><tp:taxon-name-part taxon-name-part-type="genus" reg="Conocybe"/><tp:taxon-name-part taxon-name-part-type="species">phaeoleiospora</tp:taxon-name-part></tp:taxon-name></italic>, and <italic><tp:taxon-name><tp:taxon-name-part taxon-name-part-type="genus" reg="Conocybe">C.</tp:taxon-name-part> <tp:taxon-name-part taxon-name-part-type="species" reg="stictospora">stictospora</tp:taxon-name-part></tp:taxon-name></italic> by its basidiospore size and the papillate form of its germ pore (<xref ref-type="bibr" rid="B6">Hausknecht 1995</xref>; <xref ref-type="bibr" rid="B30">Singer 1989</xref>). While both this species and <italic><tp:taxon-name><tp:taxon-name-part taxon-name-part-type="genus" reg="Conocybe">C.</tp:taxon-name-part> <tp:taxon-name-part taxon-name-part-type="species" reg="dumetorum">dumetorum</tp:taxon-name-part></tp:taxon-name></italic> var. <italic><tp:taxon-name><tp:taxon-name-part taxon-name-part-type="genus" reg="Conocybe"/><tp:taxon-name-part taxon-name-part-type="species">laricina</tp:taxon-name-part></tp:taxon-name></italic> possess a papillate germ pore on their basidiospores, the latter differs in having a slightly rugose, initially pruinose pileus, slightly smaller basidiospores, and caulocystidia composed of a mixture of cylindrical to clavate elements (<xref ref-type="bibr" rid="B6">Hausknecht 1995</xref>). It differs from <italic><tp:taxon-name><tp:taxon-name-part taxon-name-part-type="genus" reg="Conocybe">C.</tp:taxon-name-part> <tp:taxon-name-part taxon-name-part-type="species" reg="abjecta">abjecta</tp:taxon-name-part></tp:taxon-name></italic>, which has caulocystidia of mixed lecythiform and non-lecythiform types and lacks pileocystidia (<xref ref-type="bibr" rid="B7">Hausknecht 2003</xref>). It is distinguished from <italic><tp:taxon-name><tp:taxon-name-part taxon-name-part-type="genus" reg="Conocybe">C.</tp:taxon-name-part> <tp:taxon-name-part taxon-name-part-type="species" reg="spinulosa">spinulosa</tp:taxon-name-part></tp:taxon-name></italic> by the latter’s non-lecythiform caulocystidia and its occurrence on rotten hardwood in tropical rainforests (<xref ref-type="bibr" rid="B10">Hausknecht and Krisai-Greilhuber 1998</xref>). This species can be separated from <italic><tp:taxon-name><tp:taxon-name-part taxon-name-part-type="genus" reg="Conocybe">C.</tp:taxon-name-part> <tp:taxon-name-part taxon-name-part-type="species" reg="missionum">missionum</tp:taxon-name-part></tp:taxon-name></italic>, which has slightly angular basidiospores and a type locality in Argentina (<xref ref-type="bibr" rid="B31">Singer and Digilio 1951</xref>). It is differentiated from <italic><tp:taxon-name><tp:taxon-name-part taxon-name-part-type="genus" reg="Conocybe">C.</tp:taxon-name-part> <tp:taxon-name-part taxon-name-part-type="species" reg="horakii">horakii</tp:taxon-name-part></tp:taxon-name></italic>, whose caulocystidia consist of approximately 25% lecythiform and 75% non-lecythiform elements and which grows on wood of <italic><tp:taxon-name><tp:taxon-name-part taxon-name-part-type="genus" reg="Nothofagus">N.</tp:taxon-name-part> <tp:taxon-name-part taxon-name-part-type="species" reg="fusca">fusca</tp:taxon-name-part></tp:taxon-name></italic> in New Zealand (<xref ref-type="bibr" rid="B40">Watling and Taylor 1987</xref>). This species is distinct from <italic><tp:taxon-name><tp:taxon-name-part taxon-name-part-type="genus" reg="Conocybe">C.</tp:taxon-name-part> <tp:taxon-name-part taxon-name-part-type="species" reg="mandshurica">mandshurica</tp:taxon-name-part></tp:taxon-name></italic>, which has an obtusely conical to conical-convex pileus and basidiospores lacking a papillate germ pore (<xref ref-type="bibr" rid="B18">Malysheva 2012a</xref>). It also differs from <italic><tp:taxon-name><tp:taxon-name-part taxon-name-part-type="genus" reg="Conocybe">C.</tp:taxon-name-part> <tp:taxon-name-part taxon-name-part-type="species" reg="incerta">incerta</tp:taxon-name-part></tp:taxon-name></italic>, the latter having lecythiform cystidia (including cheilocystidia, caulocystidia, and pileocystidia) with a larger capitulum diameter (<xref ref-type="bibr" rid="B20">Malysheva 2017</xref>). Phylogenetically, this species forms an independent evolutionary clade. It is a sister to <italic><tp:taxon-name><tp:taxon-name-part taxon-name-part-type="genus" reg="Conocybe">C.</tp:taxon-name-part> <tp:taxon-name-part taxon-name-part-type="species" reg="arenicola">arenicola</tp:taxon-name-part></tp:taxon-name></italic> and is clearly distinct from all closely related species.</p></tp:treatment-sec><tp:treatment-sec><!--Section generated to contain objects referenced in tp:taxon-treatment.--><fig id="F10" position="float" orientation="portrait"><object-id xmlns:xlink="http://www.w3.org/1999/xlink" content-type="doi" xlink:type="simple">10.3897/mycokeys.132.184211.figure2</object-id><object-id xmlns:xlink="http://www.w3.org/1999/xlink" content-type="arpha" xlink:type="simple">A2C86416-64C7-5711-8333-B71D75A1F09A</object-id><label>Figure 2.</label><caption><p>Basidiomata of <italic><tp:taxon-name><tp:taxon-name-part taxon-name-part-type="genus" reg="Conocybe">Conocybe</tp:taxon-name-part></tp:taxon-name></italic> sect. <italic><tp:taxon-name><tp:taxon-name-part taxon-name-part-type="genus" reg="Conocybe"/><tp:taxon-name-part taxon-name-part-type="section" reg="Ochromarasmius">Ochromarasmius</tp:taxon-name-part></tp:taxon-name></italic> species. <bold>A</bold>. <italic><tp:taxon-name><tp:taxon-name-part taxon-name-part-type="genus" reg="Conocybe">C.</tp:taxon-name-part> <tp:taxon-name-part taxon-name-part-type="species" reg="verrucosa">verrucosa</tp:taxon-name-part></tp:taxon-name></italic> (FJAU78839 T); <bold>B</bold>. <italic><tp:taxon-name><tp:taxon-name-part taxon-name-part-type="genus" reg="Conocybe">C.</tp:taxon-name-part> <tp:taxon-name-part taxon-name-part-type="species" reg="verrucosa">verrucosa</tp:taxon-name-part></tp:taxon-name></italic> (FJAU78840); <bold>C</bold>. <italic><tp:taxon-name><tp:taxon-name-part taxon-name-part-type="genus" reg="Conocybe">C.</tp:taxon-name-part> <tp:taxon-name-part taxon-name-part-type="species" reg="verrucosa">verrucosa</tp:taxon-name-part></tp:taxon-name></italic> (FJAU78841); <bold>D</bold>. <italic><tp:taxon-name><tp:taxon-name-part taxon-name-part-type="genus" reg="Conocybe">C.</tp:taxon-name-part> <tp:taxon-name-part taxon-name-part-type="species" reg="verrucosa">verrucosa</tp:taxon-name-part></tp:taxon-name></italic> (FJAU78843); <bold>E</bold>. <italic><tp:taxon-name><tp:taxon-name-part taxon-name-part-type="genus" reg="Conocybe">C.</tp:taxon-name-part> <tp:taxon-name-part taxon-name-part-type="species" reg="verrucosa">verrucosa</tp:taxon-name-part></tp:taxon-name></italic> (FJAU78845); <bold>F</bold>. <italic><tp:taxon-name><tp:taxon-name-part taxon-name-part-type="genus" reg="Conocybe">C.</tp:taxon-name-part> <tp:taxon-name-part taxon-name-part-type="species" reg="arenicola">arenicola</tp:taxon-name-part></tp:taxon-name></italic> (FJAU78830 T); <bold>G, H</bold>. <italic><tp:taxon-name><tp:taxon-name-part taxon-name-part-type="genus" reg="Conocybe">C.</tp:taxon-name-part> <tp:taxon-name-part taxon-name-part-type="species" reg="arenicola">arenicola</tp:taxon-name-part></tp:taxon-name></italic> (FJAU78832); <bold>I, J</bold>. <italic><tp:taxon-name><tp:taxon-name-part taxon-name-part-type="genus" reg="Conocybe">C.</tp:taxon-name-part> <tp:taxon-name-part taxon-name-part-type="species" reg="arenicola">arenicola</tp:taxon-name-part></tp:taxon-name></italic> (FJAU78831); <bold>K, L</bold>. <italic><tp:taxon-name><tp:taxon-name-part taxon-name-part-type="genus" reg="Conocybe">C.</tp:taxon-name-part> <tp:taxon-name-part taxon-name-part-type="species" reg="subfusispora">subfusispora</tp:taxon-name-part></tp:taxon-name></italic> (FJAU78834 T); <bold>M</bold>. <italic><tp:taxon-name><tp:taxon-name-part taxon-name-part-type="genus" reg="Conocybe">C.</tp:taxon-name-part> <tp:taxon-name-part taxon-name-part-type="species" reg="subfusispora">subfusispora</tp:taxon-name-part></tp:taxon-name></italic> (FJAU78838); <bold>N</bold>. <italic><tp:taxon-name><tp:taxon-name-part taxon-name-part-type="genus" reg="Conocybe">C.</tp:taxon-name-part> <tp:taxon-name-part taxon-name-part-type="species" reg="subfusispora">subfusispora</tp:taxon-name-part></tp:taxon-name></italic> (FJAU78836); <bold>O, P</bold>. <italic><tp:taxon-name><tp:taxon-name-part taxon-name-part-type="genus" reg="Conocybe">C.</tp:taxon-name-part> <tp:taxon-name-part taxon-name-part-type="species" reg="subfusispora">subfusispora</tp:taxon-name-part></tp:taxon-name></italic> (FJAU78835). Scale bars: 0.5 cm, T = holotype.</p></caption><graphic xmlns:xlink="http://www.w3.org/1999/xlink" xlink:href="mycokeys-132-245-g002.jpg" id="oo_1649992.jpg" position="float" orientation="portrait" xlink:type="simple"><uri content-type="original_file" xlink:type="simple">https://binary.pensoft.net/fig/1649992</uri></graphic></fig><fig id="F2" position="float" orientation="portrait"><object-id xmlns:xlink="http://www.w3.org/1999/xlink" content-type="doi" xlink:type="simple">10.3897/mycokeys.132.184211.figure3</object-id><object-id xmlns:xlink="http://www.w3.org/1999/xlink" content-type="arpha" xlink:type="simple">0EA3DCD7-5276-50DA-A8AE-2EEBBC613FE8</object-id><label>Figure 3.</label><caption><p>Basidiospores under electron microscopy of <italic><tp:taxon-name><tp:taxon-name-part taxon-name-part-type="genus" reg="Conocybe">Conocybe</tp:taxon-name-part></tp:taxon-name></italic> sect. <italic><tp:taxon-name><tp:taxon-name-part taxon-name-part-type="genus" reg="Conocybe"/><tp:taxon-name-part taxon-name-part-type="section" reg="Ochromarasmius">Ochromarasmius</tp:taxon-name-part></tp:taxon-name></italic> species. <bold>A, B</bold>. <italic><tp:taxon-name><tp:taxon-name-part taxon-name-part-type="genus" reg="Conocybe">C.</tp:taxon-name-part> <tp:taxon-name-part taxon-name-part-type="species" reg="verrucosa">verrucosa</tp:taxon-name-part></tp:taxon-name></italic> (FJAU78839 T); <bold>C, D</bold>. <italic><tp:taxon-name><tp:taxon-name-part taxon-name-part-type="genus" reg="Conocybe">C.</tp:taxon-name-part> <tp:taxon-name-part taxon-name-part-type="species" reg="arenicola">arenicola</tp:taxon-name-part></tp:taxon-name></italic> (FJAU78830 T); <bold>E, F</bold>. <italic><tp:taxon-name><tp:taxon-name-part taxon-name-part-type="genus" reg="Conocybe">C.</tp:taxon-name-part> <tp:taxon-name-part taxon-name-part-type="species" reg="subfusispora">subfusispora</tp:taxon-name-part></tp:taxon-name></italic> (FJAU78834 T). Scale bars: 5 μm, T = holotype.</p></caption><graphic xmlns:xlink="http://www.w3.org/1999/xlink" xlink:href="mycokeys-132-245-g003.jpg" id="oo_1649993.jpg" position="float" orientation="portrait" xlink:type="simple"><uri content-type="original_file" xlink:type="simple">https://binary.pensoft.net/fig/1649993</uri></graphic></fig><fig id="F3" position="float" orientation="portrait"><object-id xmlns:xlink="http://www.w3.org/1999/xlink" content-type="doi" xlink:type="simple">10.3897/mycokeys.132.184211.figure4</object-id><object-id xmlns:xlink="http://www.w3.org/1999/xlink" content-type="arpha" xlink:type="simple">ECBA9E6F-1EEB-525F-92F0-76573E0DCFA3</object-id><label>Figure 4.</label><caption><p>Ammonia reaction illustration of species in <italic><tp:taxon-name><tp:taxon-name-part taxon-name-part-type="genus" reg="Conocybe">Conocybe</tp:taxon-name-part></tp:taxon-name></italic> sect. <italic><tp:taxon-name><tp:taxon-name-part taxon-name-part-type="genus" reg="Conocybe"/><tp:taxon-name-part taxon-name-part-type="section" reg="Ochromarasmius">Ochromarasmius</tp:taxon-name-part></tp:taxon-name></italic>. <bold>A, B</bold>. <italic><tp:taxon-name><tp:taxon-name-part taxon-name-part-type="genus" reg="Conocybe">C.</tp:taxon-name-part> <tp:taxon-name-part taxon-name-part-type="species" reg="verrucosa">verrucosa</tp:taxon-name-part></tp:taxon-name></italic> (FJAU78839 T); <bold>C, D</bold>. <italic><tp:taxon-name><tp:taxon-name-part taxon-name-part-type="genus" reg="Conocybe">C.</tp:taxon-name-part> <tp:taxon-name-part taxon-name-part-type="species" reg="arenicola">arenicola</tp:taxon-name-part></tp:taxon-name></italic> (FJAU78830 T); <bold>E, F</bold>. <italic><tp:taxon-name><tp:taxon-name-part taxon-name-part-type="genus" reg="Conocybe">C.</tp:taxon-name-part> <tp:taxon-name-part taxon-name-part-type="species" reg="subfusispora">subfusispora</tp:taxon-name-part></tp:taxon-name></italic> (FJAU78834 T). T = holotype.</p></caption><graphic xmlns:xlink="http://www.w3.org/1999/xlink" xlink:href="mycokeys-132-245-g004.jpg" id="oo_1649994.jpg" position="float" orientation="portrait" xlink:type="simple"><uri content-type="original_file" xlink:type="simple">https://binary.pensoft.net/fig/1649994</uri></graphic></fig></tp:treatment-sec><ref-list><ref id="B6"><mixed-citation xmlns:xlink="http://www.w3.org/1999/xlink" xlink:type="simple">Hausknecht A (1995) Beiträge zur Kenntnis der <tp:taxon-name><tp:taxon-name-part taxon-name-part-type="family">Bolbitiaceae</tp:taxon-name-part></tp:taxon-name> 2. Die Variabilität von <italic><tp:taxon-name><tp:taxon-name-part taxon-name-part-type="genus">Conocybe</tp:taxon-name-part> <tp:taxon-name-part taxon-name-part-type="species">dumetorum</tp:taxon-name-part></tp:taxon-name></italic>. Österreichische Zeitschrift für Pilzkunde 4: 107–117.</mixed-citation></ref><ref id="B30"><mixed-citation xmlns:xlink="http://www.w3.org/1999/xlink" xlink:type="simple">Singer R (1989) New taxa and new combinations of <tp:taxon-name><tp:taxon-name-part taxon-name-part-type="order">Agaricales</tp:taxon-name-part></tp:taxon-name> (Diagnoses fungorum novorum Agaricalium IV). Fieldiana: Botany New Series 21: 1–133. <ext-link xlink:href="10.5962/bhl.title.2537" ext-link-type="doi" xlink:type="simple">https://doi.org/10.5962/bhl.title.2537</ext-link></mixed-citation></ref><ref id="B7"><mixed-citation xmlns:xlink="http://www.w3.org/1999/xlink" xlink:type="simple">Hausknecht A (2003) Beiträge zur Kenntnis der <tp:taxon-name><tp:taxon-name-part taxon-name-part-type="family">Bolbitiaceae</tp:taxon-name-part></tp:taxon-name> 9. <italic><tp:taxon-name><tp:taxon-name-part taxon-name-part-type="genus">Conocybe</tp:taxon-name-part></tp:taxon-name></italic> Sekt. <italic><tp:taxon-name><tp:taxon-name-part taxon-name-part-type="genus"/><tp:taxon-name-part taxon-name-part-type="section">Mixtae</tp:taxon-name-part></tp:taxon-name></italic>. Österreichische Zeitschrift für Pilzkunde 12: 41–83.</mixed-citation></ref><ref id="B10"><mixed-citation xmlns:xlink="http://www.w3.org/1999/xlink" xlink:type="simple">Hausknecht A, Krisai-Greilhuber I (1998) <italic><tp:taxon-name><tp:taxon-name-part taxon-name-part-type="genus">Conocybe</tp:taxon-name-part> <tp:taxon-name-part taxon-name-part-type="species">spinulosa</tp:taxon-name-part></tp:taxon-name></italic>, a new species of <italic><tp:taxon-name><tp:taxon-name-part taxon-name-part-type="genus">Conocybe</tp:taxon-name-part></tp:taxon-name></italic> subg. <italic><tp:taxon-name><tp:taxon-name-part taxon-name-part-type="genus"/><tp:taxon-name-part taxon-name-part-type="section">Ochromarasmius</tp:taxon-name-part></tp:taxon-name></italic> from Tanzania. Österreichische Zeitschrift für Pilzkunde 7: 1–12.</mixed-citation></ref><ref id="B31"><mixed-citation xmlns:xlink="http://www.w3.org/1999/xlink" xlink:type="simple">Singer R, Digilio AP (1951) Pródromo de la flora agaricina Argentina. Lilloa 25: 5–461.</mixed-citation></ref><ref id="B40"><mixed-citation xmlns:xlink="http://www.w3.org/1999/xlink" xlink:type="simple">Watling R, Taylor GM (1987) Observations on the <tp:taxon-name><tp:taxon-name-part taxon-name-part-type="family">Bolbitiaceae</tp:taxon-name-part></tp:taxon-name>: 27. Bibliotheca Mycologica 117: 1–61. <ext-link xlink:href="10.5962/p.417500" ext-link-type="doi" xlink:type="simple">https://doi.org/10.5962/p.417500</ext-link></mixed-citation></ref><ref id="B18"><mixed-citation xmlns:xlink="http://www.w3.org/1999/xlink" xlink:type="simple">Malysheva EF (2012a) <italic><tp:taxon-name><tp:taxon-name-part taxon-name-part-type="genus">Conocybe</tp:taxon-name-part></tp:taxon-name></italic> (<italic><tp:taxon-name><tp:taxon-name-part taxon-name-part-type="family">Bolbitiaceae</tp:taxon-name-part></tp:taxon-name></italic>, <italic><tp:taxon-name><tp:taxon-name-part taxon-name-part-type="class">Agaricomycetes</tp:taxon-name-part></tp:taxon-name></italic>) in the Russian Far East: New species and new section. Mycology and Phytopathology 46(4): 232–242.</mixed-citation></ref><ref id="B20"><mixed-citation xmlns:xlink="http://www.w3.org/1999/xlink" xlink:type="simple">Malysheva EF (2017) Five new species of <italic><tp:taxon-name><tp:taxon-name-part taxon-name-part-type="genus">Conocybe</tp:taxon-name-part></tp:taxon-name></italic> (<italic><tp:taxon-name><tp:taxon-name-part taxon-name-part-type="class">Agaricomycetes</tp:taxon-name-part></tp:taxon-name></italic>, <italic><tp:taxon-name><tp:taxon-name-part taxon-name-part-type="family">Bolbitiaceae</tp:taxon-name-part></tp:taxon-name></italic>) from Russia. Mycological Progress 16(6): 625–636. <ext-link xlink:href="10.1007/s11557-017-1297-x" ext-link-type="doi" xlink:type="simple">https://doi.org/10.1007/s11557-017-1297-x</ext-link></mixed-citation></ref></ref-list></tp:taxon-treatment>
